# Supplementary material for: Multi-Omics Analysis Reveals Intricate Gene Networks Involved in Female Development in Melon
Source: Int J Mol Sci. 2023 Nov 29;24(23):16905. doi: 10.3390/ijms242316905 (PMC10706797; doi:10.3390/ijms242316905)
Supplement: Supplementary file 1 [file ijms-24-16905-s001.zip]

Archive with 1 entries (1 files):
- ijms-2684353-supplementary.xlsx
