# Supplementary material for: Multi-Omics Analysis Reveals Intricate Gene Networks Involved in Female Development in Melon
Source: Int J Mol Sci. 2023 Nov 29;24(23):16905. doi: 10.3390/ijms242316905 (PMC10706797; doi:10.3390/ijms242316905)
Supplement: Supplementary file 1 [file ijms-24-16905-s001.zip › ijms-2684353-supplementary.xlsx]

## Sheet: S1
Table S1 Difference_abundant_protein_F-vs-M
Accession	Gene Name	Protein.IDs	Majority.protein.IDs	Fasta.headers	Peptides	Unique.peptides	Sequence.coverage.[%]	Mol..weight.[kDa]	F1	F2	F3	M1	M2	M3	P-value	log2(FC)	FC	Gene_Name	GeneID	Product	GO_id	GO_term	pathway	pathway_description	KOG_id	KOG_abbreviation	KOG_description	KOG_function_class	eggNOG_id	eggNOG_abbreviation	eggNOG_description	eggNOG_function_classification	PFAM_Family	PFAM_Name	PFAM_description
MELO3C000039.2.1	E6C27_scaffold274G003360	MELO3C000039.2.1	MELO3C000039.2.1	MELO3C000039.2.1	1	1	14.9	8.2103	-3.77652	-3.37185	-3.6301	-4.51488	-4.28605	-4.5948	0.00436926	0.872419	1.83073	E6C27_scaffold274G003360	103494086	Phenylalanyl-tRNA synthetase beta subunit	GO:0005737,GO:0005524,GO:0000287,GO:0004826,GO:0003723,GO:0006432	cytoplasm|ATP binding|magnesium ion binding|phenylalanine-tRNA ligase activity|RNA binding|phenylalanyl-tRNA aminoacylation	cmo00970	Aminoacyl-tRNA biosynthesis	KOG2472	[J]	Phenylalanyl-tRNA synthetase beta subunit	Translation, ribosomal structure and biogenesis
MELO3C000087.2.1	LOC103504493	MELO3C000087.2.1;MELO3C034075.2.1	MELO3C000087.2.1;MELO3C034075.2.1	MELO3C000087.2.1;MELO3C034075.2.1	1	1	4.6	19.873	-2.58584	-2.3125	-2.33646	-1.55406	-1.6432	-1.54094	0.000866682	-0.8322	0.561672	LOC103504493	103504493	axial regulator YABBY 1-like	GO:0007275	multicellular organism development							ENOG502QQ88	S	abaxial cell fate specification	Function unknown	PF04690	YABBY	YABBY protein
MELO3C000130.2.1	rbcL	MELO3C000130.2.1;MELO3C027735.2.1;MELO3C012384.2.1	MELO3C000130.2.1;MELO3C027735.2.1	MELO3C000130.2.1;MELO3C027735.2.1	9	9	47.8	23.048	5.85917	5.84522	5.82052	4.9594	4.9892	4.99399	6.53085e-07	0.860775	1.81601	rbcL	11123093	Ribulose bisphosphate carboxylase large chain	GO:0009507,GO:0000287,GO:0004497,GO:0016984,GO:0009853,GO:0019253	chloroplast|magnesium ion binding|monooxygenase activity|ribulose-bisphosphate carboxylase activity|photorespiration|reductive pentose-phosphate cycle
MELO3C000166.2.1	E6C27_scaffold1589G00470	MELO3C000166.2.1	MELO3C000166.2.1	MELO3C000166.2.1	7	5	11.8	86.898	0.000219638	-0.0223291	0.0436812	-0.731363	-0.669532	-0.807787	7.47596e-05	0.743418	1.67414	E6C27_scaffold1589G00470	103484204	DExH-box ATP-dependent RNA helicase DExH12-like	GO:0005681,GO:0005524,GO:0004386,GO:0016787,GO:0003676	spliceosomal complex|ATP binding|helicase activity|hydrolase activity|nucleic acid binding			KOG0951	[A]	RNA helicase BRR2, DEAD-box superfamily	RNA processing and modification
MELO3C000249.2.1	E5676_scaffold376G00380	MELO3C000249.2.1	MELO3C000249.2.1	MELO3C000249.2.1	4	4	34.2	16.163	1.78844	1.79136	1.7729	0.676188	0.668139	0.581447	3.18236e-06	1.14231	2.20734	E5676_scaffold376G00380	103482973	Importin subunit beta-1	GO:0005737,GO:0031267,GO:0006606	cytoplasm|small GTPase binding|protein import into nucleus	cmo03013	Nucleocytoplasmic transport	KOG1241	[YU]	Karyopherin (importin) beta 1	Nuclear structure |Intracellular trafficking, secretion, and vesicular transport
MELO3C000330.2.1	rpoC2	MELO3C000330.2.1	MELO3C000330.2.1	MELO3C000330.2.1	1	1	4.5	20.536	-4.50956	-4.27742	-4.03706	-5.5307	-5.48152	-5.20992	0.00257771	1.1327	2.19268	rpoC2	11123061	DNA-directed RNA polymerase subunit beta''	GO:0009507,GO:0003677,GO:0003899,GO:0008270,GO:0006351	chloroplast|DNA binding|DNA-directed 5'-3' RNA polymerase activity|zinc ion binding|transcription, DNA-templated
MELO3C000332.2.1	rpoB	MELO3C000332.2.1	MELO3C000332.2.1	MELO3C000332.2.1	1	1	2.9	30.129	-2.34306	-2.3201	-2.39772	-3.33073	-3.38722	-3.17969	0.000138616	0.945584	1.92597	rpoB	11123063	DNA-directed RNA polymerase subunit beta	GO:0009507,GO:0003677,GO:0003899,GO:0032549,GO:0006351	chloroplast|DNA binding|DNA-directed 5'-3' RNA polymerase activity|ribonucleoside binding|transcription, DNA-templated			KOG0214	[K]	RNA polymerase II, second largest subunit	Transcription
MELO3C000424.2.1	E6C27_scaffold357G00370	MELO3C000424.2.1	MELO3C000424.2.1	MELO3C000424.2.1	2	2	10.2	23.382	-0.867887	-0.683868	-0.786216	-1.70598	-1.84806	-1.71548	0.000154985	0.977182	1.96862	E6C27_scaffold357G00370	103489776	Nuclear-pore anchor isoform X2	GO:0005634,GO:0006606	nucleus|protein import into nucleus	cmo03013	Nucleocytoplasmic transport	KOG4674	[S]	Uncharacterized conserved coiled-coil protein	Function unknown
MELO3C000453.2.1	LOC103504361	MELO3C000453.2.1	MELO3C000453.2.1	MELO3C000453.2.1	1	1	4.1	32.365	-1.55994	-1.66205	-1.89651	-3.01414	-3.27584	-3.05561	0.000393391	1.40903	2.65559	LOC103504361	103504361	importin subunit beta-1-like	GO:0005737,GO:0006606	cytoplasm|protein import into nucleus	cmo03013	Nucleocytoplasmic transport	KOG1241	[YU]	Karyopherin (importin) beta 1	Nuclear structure |Intracellular trafficking, secretion, and vesicular transport	KOG1241	U	ribosomal protein import into nucleus	Intracellular trafficking, secretion, and vesicular transport	PF13513	HEAT_EZ	HEAT-like repeat
MELO3C000483.2.1	rbcL	MELO3C000483.2.1;MELO3C027613.2.1	MELO3C000483.2.1	MELO3C000483.2.1	10	8	40.6	24.702	4.96428	4.97029	4.90233	4.00342	4.00693	3.99146	1.82717e-06	0.945026	1.92522	rbcL	11123093	Ribulose bisphosphate carboxylase large chain	GO:0009507,GO:0000287,GO:0004497,GO:0016984,GO:0009853,GO:0019253	chloroplast|magnesium ion binding|monooxygenase activity|ribulose-bisphosphate carboxylase activity|photorespiration|reductive pentose-phosphate cycle
MELO3C000761.2.1	E5676_scaffold519G00100	MELO3C000761.2.1	MELO3C000761.2.1	MELO3C000761.2.1	23	23	63.7	35.851	5.80348	5.78762	5.7544	4.5736	4.50372	4.52943	9.70589e-07	1.24625	2.37224	E5676_scaffold519G00100	103496388	Elongation factor 2-like	GO:0005525,GO:0003924,GO:0003746	GTP binding|GTPase activity|translation elongation factor activity			KOG0469	[J]	Elongation factor 2	Translation, ribosomal structure and biogenesis
MELO3C000934.2.1	LOC107992311	MELO3C000934.2.1	MELO3C000934.2.1	MELO3C000934.2.1	6	4	37.8	23.021	0.0740963	-0.0853338	0.0745436	-1.65232	-1.75175	-1.86694	2.63899e-05	1.7781	3.42975	LOC107992311	107992311	DExH-box ATP-dependent RNA helicase DExH12-like	GO:0004386	helicase activity			KOG0951	[A]	RNA helicase BRR2, DEAD-box superfamily	RNA processing and modification					PF02889	Sec63	Sec63 Brl domain
MELO3C001614.2.1	E5676_scaffold101G00300	MELO3C001614.2.1;MELO3C034100.2.1;MELO3C034119.2.1;MELO3C034116.2.1;MELO3C027124.2.1;MELO3C026571.2.1	MELO3C001614.2.1;MELO3C034100.2.1;MELO3C034119.2.1;MELO3C034116.2.1;MELO3C027124.2.1;MELO3C026571.2.1	MELO3C001614.2.1;MELO3C034100.2.1;MELO3C034119.2.1;MELO3C034116.2.1;MELO3C027124.2.1;MELO3C026571.2.1	5	2	60.6	8.3903	0.102827	0.273409	0.131714	1.56788	1.53004	1.65579	2.55983e-05	-1.41526	0.374943	E5676_scaffold101G00300	103501408	17.8 kDa class I heat shock protein-like			cmo04141	Protein processing in endoplasmic reticulum	KOG0710	[O]	Molecular chaperone (small heat-shock protein Hsp26/Hsp42)	Posttranslational modification, protein turnover, chaperones
MELO3C001931.2.1	E5676_scaffold248G00330	MELO3C001931.2.1	MELO3C001931.2.1	MELO3C001931.2.1	11	11	16.9	67.622	2.44009	2.43455	2.40265	1.79101	1.72282	1.77921	1.04111e-05	0.661413	1.58163	E5676_scaffold248G00330	103500066	Transmembrane 9 superfamily member	GO:0010008,GO:0000139,GO:0016021	endosome membrane|Golgi membrane|integral component of membrane			KOG1277	[U]	Endosomal membrane proteins, EMP70	Intracellular trafficking, secretion, and vesicular transport
MELO3C001957.2.1	LOC103483851	MELO3C001957.2.1;MELO3C025291.2.1	MELO3C001957.2.1	MELO3C001957.2.1	21	18	21.9	117.35	2.78921	2.82429	2.80282	1.81426	1.77792	1.71532	4.56368e-06	1.03628	2.05093	LOC103483851	103483851	protein argonaute 1	GO:0003676,GO:0031047	nucleic acid binding|gene silencing by RNA			KOG1041	[J]	Translation initiation factor 2C (eIF-2C) and related proteins	Translation, ribosomal structure and biogenesis	KOG1041	S	gene silencing by RNA	Function unknown	PF02170	PAZ	PAZ domain
MELO3C001973.2.1	LOC103485375	MELO3C001973.2.1;MELO3C021984.2.1	MELO3C001973.2.1	MELO3C001973.2.1	10	10	31.6	28.587	1.79709	1.75817	1.82182	2.61543	2.61205	2.67156	6.1125e-06	-0.840657	0.558389	LOC103485375	103485375	NAP1-related protein 2	GO:0005634,GO:0006334	nucleus|nucleosome assembly			KOG1508	[L]	DNA replication factor/protein phosphatase inhibitor SET/SPR-2	Replication, recombination and repair	KOG1508	T	nucleosome assembly	Signal transduction mechanisms	PF00956	NAP	Nucleosome assembly protein (NAP)
MELO3C002081.2.1	LOC103497299	MELO3C002081.2.1	MELO3C002081.2.1	MELO3C002081.2.1	5	5	4.5	133.83	-0.57561	-0.718939	-0.660269	-1.25156	-1.36336	-1.405	0.000371647	0.688369	1.61146	LOC103497299	103497299	DENN domain and WD repeat-containing protein SCD1	GO:0030136,GO:0005886,GO:0010235,GO:0009825,GO:0045824	clathrin-coated vesicle|plasma membrane|guard mother cell cytokinesis|multidimensional cell growth|negative regulation of innate immune response			KOG2127	[T]	Calmodulin-binding protein CRAG, contains DENN domain	Signal transduction mechanisms	KOG2127	S	Rab guanyl-nucleotide exchange factor activity	Function unknown	PF00400	WD40	WD domain, G-beta repeat
MELO3C002088.2.1	LOC103497666	MELO3C002088.2.1	MELO3C002088.2.1	MELO3C002088.2.1	2	2	1.9	94.294	-2.5184	-2.30114	-2.67398	-3.04392	-2.9771	-3.27873	0.0131426	0.602077	1.5179	LOC103497666	103497666	synaptotagmin-5-like	GO:0008289,GO:0006869	lipid binding|lipid transport			KOG1012	[R]	Ca2+-dependent lipid-binding protein CLB1/vesicle protein vp115/Granuphilin A, contains C2 domain	General function prediction only	KOG1012	D	endoplasmic reticulum-plasma membrane tethering	Cell cycle control, cell division, chromosome partitioning	PF00168	C2	C2 domain
MELO3C002213.2.1	LOC103483012	MELO3C002213.2.1	MELO3C002213.2.1	MELO3C002213.2.1	28	11	34.5	105.3	4.61885	4.58361	4.59351	3.99697	3.96752	4.00044	2.06972e-06	0.610347	1.52663	LOC103483012	103483012	Plasma membrane ATPase	GO:0016021,GO:0005886,GO:0005524,GO:0008553,GO:0120029	integral component of membrane|plasma membrane|ATP binding|P-type proton-exporting transporter activity|proton export across plasma membrane	cmo00190	Oxidative phosphorylation	KOG0205	[P]	Plasma membrane H+-transporting ATPase	Inorganic ion transport and metabolism	KOG0205	P	proton export across plasma membrane	Inorganic ion transport and metabolism	PF00122	E1-E2_ATPase	E1-E2 ATPase
MELO3C002229.2.1	E5676_scaffold248G003320	MELO3C002229.2.1	MELO3C002229.2.1	MELO3C002229.2.1	3	3	3.6	101.37	-1.49049	-1.53525	-1.40749	-2.3756	-2.53706	-2.33343	0.000205831	0.937625	1.91537	E5676_scaffold248G003320	103483154	Pentatricopeptide repeat-containing protein					KOG4197	[R]	FOG: PPR repeat	General function prediction only
MELO3C002267.2.1	LOC103483541	MELO3C002267.2.1	MELO3C002267.2.1	MELO3C002267.2.1	5	5	9	93.918	-0.33026	-0.352788	-0.342173	-1.1876	-1.2442	-1.30191	1.14513e-05	0.902829	1.86973	LOC103483541	103483541	Pantothenate kinase 2	GO:0005829,GO:0005524,GO:0046872,GO:0004594,GO:0015937	cytosol|ATP binding|metal ion binding|pantothenate kinase activity|coenzyme A biosynthetic process			KOG2201	[H]	Pantothenate kinase PanK and related proteins	Coenzyme transport and metabolism	KOG2201	H	pantothenate kinase activity	Coenzyme transport and metabolism	PF01937	DUF89	Protein of unknown function DUF89
MELO3C002321.2.1	LOC103484015	MELO3C002321.2.1	MELO3C002321.2.1	MELO3C002321.2.1	1	1	1.9	71.445	-1.9563	-1.97548	-1.89737	-2.4532	-2.81318	-2.92958	0.00558092	0.788934	1.7278	LOC103484015	103484015	probable Ufm1-specific protease	GO:0008233	peptidase activity			KOG2433	[S]	Uncharacterized conserved protein	Function unknown	KOG2433	H	UFM1 hydrolase activity	Coenzyme transport and metabolism	PF07910	Peptidase_C78	Peptidase family C78
MELO3C002454.2.1		MELO3C002454.2.1	MELO3C002454.2.1	MELO3C002454.2.1	3	3	11.4	31.567	-1.21822	-1.14165	-1.0754	-0.527867	-0.593315	-0.491491	0.000282197	-0.607535	0.656317		103485264	Uncharacterized protein
MELO3C002588.2.1	E6C27_scaffold96G001550	MELO3C002588.2.1	MELO3C002588.2.1	MELO3C002588.2.1	4	4	4.2	134.09	-1.02411	-1.04356	-1.06952	-2.01219	-1.99549	-1.98992	3.43771e-07	0.953472	1.93653	E6C27_scaffold96G001550	103486239	Mediator of RNA polymerase II transcription subunit 16	GO:0016592,GO:0006355	mediator complex|regulation of transcription, DNA-templated
MELO3C002738.2.1	LOC103487708	MELO3C002738.2.1	MELO3C002738.2.1	MELO3C002738.2.1	14	14	17.7	98.233	1.26959	1.21533	1.19293	0.58319	0.530717	0.512825	2.51579e-05	0.683707	1.60626	LOC103487708	103487708	cullin-4	GO:0031461,GO:0031625,GO:0006511	cullin-RING ubiquitin ligase complex|ubiquitin protein ligase binding|ubiquitin-dependent protein catabolic process	cmo04120,cmo03420	Ubiquitin mediated proteolysis|Nucleotide excision repair	KOG2167	[D]	Cullins	Cell cycle control, cell division, chromosome partitioning	KOG2167	O	ubiquitin protein ligase binding	Posttranslational modification, protein turnover, chaperones	PF00888	Cullin	Cullin family
MELO3C002752.2.1	E6C27_scaffold318G00470	MELO3C002752.2.1	MELO3C002752.2.1	MELO3C002752.2.1	12	12	31.1	52.098	4.18843	4.15454	4.13643	3.56925	3.52263	3.57883	1.28022e-05	0.602893	1.51876	E6C27_scaffold318G00470	103487792	Ornithine aminotransferase	GO:0050155,GO:0004587,GO:0030170,GO:0055129	ornithine(lysine) transaminase activity|ornithine-oxo-acid transaminase activity|pyridoxal phosphate binding|L-proline biosynthetic process	cmo00330	Arginine and proline metabolism	KOG1402	[E]	Ornithine aminotransferase	Amino acid transport and metabolism
MELO3C002793.2.1	LOC103488135	MELO3C002793.2.1	MELO3C002793.2.1	MELO3C002793.2.1	9	9	8.8	121.74	1.25691	1.27247	1.24035	-0.242898	-0.288902	-0.2874	1.07774e-07	1.52964	2.88715	LOC103488135	103488135	DNA damage-binding protein 1	GO:0005634,GO:0003684	nucleus|damaged DNA binding	cmo04120,cmo03420	Ubiquitin mediated proteolysis|Nucleotide excision repair	KOG1897	[L]	Damage-specific DNA binding complex, subunit DDB1	Replication, recombination and repair	KOG1897	A	damaged DNA binding	RNA processing and modification	PF03178	CPSF_A	CPSF A subunit region
MELO3C002865.2.1	LOC103488704	MELO3C002865.2.1	MELO3C002865.2.1	MELO3C002865.2.1	2	2	4.1	81.973	-2.17649	-2.10393	-2.10631	-2.75664	-2.6901	-2.84079	0.000217653	0.633602	1.55143	LOC103488704	103488704	twinkle homolog protein, chloroplastic/mitochondrial isoform X1	GO:0005524,GO:0003678,GO:0006260	ATP binding|DNA helicase activity|DNA replication							ENOG502QPXS	L	nucleotidyltransferase activity	Replication, recombination and repair	PF03796	DnaB_C	DnaB-like helicase C terminal domain
MELO3C002874.2.1	Lec26	MELO3C002874.2.1	MELO3C002874.2.1	MELO3C002874.2.1	10	10	31.4	26.23	2.16813	2.15696	2.18823	1.15288	1.0704	1.07521	2.88449e-06	1.07161	2.10178	Lec26	103503296	26 kDa phloem lectin	GO:0030246	carbohydrate binding							KOG0017	L	transposition, RNA-mediated	Replication, recombination and repair	PF14299	PP2	Phloem protein 2
MELO3C002886.2.1	LOC103503306	MELO3C002886.2.1	MELO3C002886.2.1	MELO3C002886.2.1	7	7	24.8	35.415	0.953005	1.00039	0.946773	0.382901	0.348406	0.392483	1.04958e-05	0.592127	1.50747	LOC103503306	103503306	beta-taxilin isoform X2	GO:0019905	syntaxin binding			KOG1850	[Z]	Myosin-like coiled-coil protein	Cytoskeleton	KOG1850	S	syntaxin binding	Function unknown	PF09728	Taxilin	Myosin-like coiled-coil protein
MELO3C002960.2.1	LOC103503347	MELO3C002960.2.1	MELO3C002960.2.1	MELO3C002960.2.1	3	3	3.8	99.865	-1.77585	-1.68304	-1.82333	-2.4812	-2.70368	-2.87102	0.00153617	0.924558	1.8981	LOC103503347	103503347	Anaphase-promoting complex subunit 2	GO:0031625,GO:0007049,GO:0051301,GO:0006511	ubiquitin protein ligase binding|cell cycle|cell division|ubiquitin-dependent protein catabolic process	cmo04120	Ubiquitin mediated proteolysis	KOG2165	[DO]	Anaphase-promoting complex (APC), subunit 2	Cell cycle control, cell division, chromosome partitioning |Posttranslational modification, protein turnover, chaperones	KOG2165	S	ubiquitin protein ligase binding	Function unknown	PF00888	Cullin	Cullin family
MELO3C003109.2.1	LOC103490031	MELO3C003109.2.1	MELO3C003109.2.1	MELO3C003109.2.1	3	3	31.7	16.068	1.15533	1.20187	1.23876	1.89275	1.85044	1.90321	1.92959e-05	-0.683479	0.622662	LOC103490031	103490031	glycine-rich RNA-binding protein 4, mitochondrial	GO:0003723	RNA binding			KOG0118	[R]	FOG: RRM domain	General function prediction only	KOG0118	S	mRNA processing	Function unknown	PF00076	RRM_1	RNA recognition motif. (a.k.a. RRM, RBD, or RNP domain)
MELO3C003137.2.1	E5676_scaffold500G00440	MELO3C003137.2.1	MELO3C003137.2.1	MELO3C003137.2.1	9	9	30.1	35.214	3.19853	3.13946	3.16193	4.12907	4.18875	4.11537	4.21742e-06	-0.977755	0.507769	E5676_scaffold500G00440	103490333	NAD(P)-binding Rossmann-fold superfamily protein isoform 1	GO:0016491	oxidoreductase activity			KOG1203	[G]	Predicted dehydrogenase	Carbohydrate transport and metabolism
MELO3C003218.2.1	LOC103490956	MELO3C003218.2.1	MELO3C003218.2.1	MELO3C003218.2.1	12	1	37.7	34.363	3.75005	3.76669	3.70755	2.85804	2.83275	2.88194	2.56396e-06	0.883852	1.8453	LOC103490956	103490956	Tubulin beta chain	GO:0005874,GO:0005525,GO:0003924,GO:0005200,GO:0007017	microtubule|GTP binding|GTPase activity|structural constituent of cytoskeleton|microtubule-based process	cmo04145	Phagosome	KOG1375	[Z]	Beta tubulin	Cytoskeleton	KOG1375	Z	structural constituent of cytoskeleton	Cytoskeleton	PF00091	Tubulin	Tubulin/FtsZ family, GTPase domain
MELO3C003298.2.1	LOC103491684	MELO3C003298.2.1	MELO3C003298.2.1	MELO3C003298.2.1	2	2	11.2	19.235	1.80479	1.85487	1.75717	2.55342	2.6047	2.60424	1.86834e-05	-0.781842	0.581624	LOC103491684	103491684	high mobility group B protein 1	GO:0005634	nucleus	cmo03410	Base excision repair	KOG0381	[R]	HMG box-containing protein	General function prediction only	KOG0381	B	DNA binding	Chromatin structure and dynamics	PF00505	HMG_box	HMG (high mobility group) box
MELO3C003430.2.1	LOC103503566	MELO3C003430.2.1	MELO3C003430.2.1	MELO3C003430.2.1	1	1	19.2	10.893	-7.57735	-7.61866	-7.0121	-6.83617	-6.72923	-6.65025	0.0307152	-0.664156	0.631058	LOC103503566	103503566	uncharacterized protein LOC103503566 isoform X2	GO:0010997,GO:0009556,GO:0046621,GO:0045732	anaphase-promoting complex binding|microsporogenesis|negative regulation of organ growth|positive regulation of protein catabolic process
MELO3C003468.2.1	LOC103503606	MELO3C003468.2.1	MELO3C003468.2.1	MELO3C003468.2.1	1	1	1.3	91.03	-2.44916	-2.39423	-2.64433	-3.18742	-3.46617	-3.29099	0.00181427	0.81895	1.76412	LOC103503606	103503606	homeobox-leucine zipper protein ATHB-8	GO:0005634,GO:0008289,GO:0000976,GO:0045597,GO:0008284,GO:0010072,GO:0010067,GO:0009733,GO:0010089	nucleus|lipid binding|transcription regulatory region sequence-specific DNA binding|positive regulation of cell differentiation|positive regulation of cell population proliferation|primary shoot apical meristem specification|procambium histogenesis|response to auxin|xylem development							ENOG502QPKR	K	primary shoot apical meristem specification	Transcription	PF00046	Homeodomain	Homeodomain
MELO3C003479.2.1	GATC	MELO3C003479.2.1	MELO3C003479.2.1	MELO3C003479.2.1	4	4	33.8	15.845	-0.526895	-0.550606	-0.508659	0.0869248	0.126651	0.198864	4.45887e-05	-0.6662	0.630164	GATC	103503618	Glutamyl-tRNA(Gln) amidotransferase subunit C, chloroplastic/mitochondrial	GO:0009507,GO:0030956,GO:0005739,GO:0005524,GO:0050567,GO:0016740,GO:0070681,GO:0032543,GO:0006450	chloroplast|glutamyl-tRNA(Gln) amidotransferase complex|mitochondrion|ATP binding|glutaminyl-tRNA synthase (glutamine-hydrolyzing) activity|transferase activity|glutaminyl-tRNAGln biosynthesis via transamidation|mitochondrial translation|regulation of translational fidelity	cmo00970	Aminoacyl-tRNA biosynthesis	KOG2271	[YU]	Nuclear pore complex component (sc Nup85)	Nuclear structure |Intracellular trafficking, secretion, and vesicular transport
MELO3C003532.2.1	E5676_scaffold455G005750	MELO3C003532.2.1	MELO3C003532.2.1	MELO3C003532.2.1	1	1	0.7	136.07	-4.30232	-4.25032	-4.54798	-4.90026	-4.92823	-5.59898	0.0344779	0.775618	1.71192	E5676_scaffold455G005750	103503666	Uncharacterized protein
MELO3C003587.2.1	LOC103503721	MELO3C003587.2.1	MELO3C003587.2.1	MELO3C003587.2.1	3	3	4.8	93.598	-0.448197	-0.468042	-0.499048	-1.21124	-1.14239	-1.26992	4.9858e-05	0.736086	1.66565	LOC103503721	103503721	Beta-adaptin-like protein	GO:0030131,GO:0030276,GO:0006886,GO:0016192	clathrin adaptor complex|clathrin binding|intracellular protein transport|vesicle-mediated transport			KOG1061	[U]	Vesicle coat complex AP-1/AP-2/AP-4, beta subunit	Intracellular trafficking, secretion, and vesicular transport	KOG1061	U	clathrin binding	Intracellular trafficking, secretion, and vesicular transport	PF01602	Adaptin_N	Adaptin N terminal region
MELO3C003650.2.1	LOC103503779	MELO3C003650.2.1	MELO3C003650.2.1	MELO3C003650.2.1	2	2	1.2	218.14	-2.78253	-2.8072	-2.75858	-4.06571	-4.14163	-4.05371	1.88265e-06	1.30424	2.46954	LOC103503779	103503779	DDB1- and CUL4-associated factor homolog 1 isoform X1	GO:0080008,GO:0005634,GO:0009793,GO:0009908,GO:0048366,GO:0016567	Cul4-RING E3 ubiquitin ligase complex|nucleus|embryo development ending in seed dormancy|flower development|leaf development|protein ubiquitination			KOG1832	[D]	HIV-1 Vpr-binding protein	Cell cycle control, cell division, chromosome partitioning	KOG1832	L	histone kinase activity (H2A-T120 specific)	Replication, recombination and repair
MELO3C003689.2.1	LOC103503814	MELO3C003689.2.1	MELO3C003689.2.1	MELO3C003689.2.1	6	3	4.9	116.35	-0.286584	-0.351612	-0.313811	-0.869118	-0.860647	-0.981341	0.000170943	0.586366	1.50146	LOC103503814	103503814	Cellulose synthase	GO:0016021,GO:0005886,GO:0016760,GO:0046872,GO:0071555,GO:0030244	integral component of membrane|plasma membrane|cellulose synthase (UDP-forming) activity|metal ion binding|cell wall organization|cellulose biosynthetic process							ENOG502QQJD	M	plant-type primary cell wall biogenesis	Cell wall/membrane/envelope biogenesis	PF03552	Cellulose_synt	Cellulose synthase
MELO3C003725.2.1	LOC103503851	MELO3C003725.2.1	MELO3C003725.2.1	MELO3C003725.2.1	3	3	31.2	21.917	-1.43505	-0.94731	-1.47007	-0.373138	-0.925031	-0.153399	0.0483492	-0.800287	0.574235	LOC103503851	103503851	Plastocyanin	GO:0009535,GO:0005507,GO:0009055	chloroplast thylakoid membrane|copper ion binding|electron transfer activity	cmo00195	Photosynthesis					ENOG502RXIY	C	copper ion binding	Energy production and conversion	PF00127	Copper-bind	Copper binding proteins, plastocyanin/azurin family
MELO3C003764.2.1	LOC103503889	MELO3C003764.2.1	MELO3C003764.2.1	MELO3C003764.2.1	8	8	9.2	119.34	-0.365563	-0.362872	-0.397646	-1.11914	-1.14282	-1.40676	0.000799405	0.847546	1.79944	LOC103503889	103503889	filament-like plant protein 4									ENOG502QU34	S	Filament-like plant protein, long coiled-coil	Function unknown	PF05911	FPP	Filament-like plant protein, long coiled-coil
MELO3C003892.2.1	LOC103503987	MELO3C003892.2.1	MELO3C003892.2.1	MELO3C003892.2.1	7	7	7.7	99.966	-0.0192377	-0.0033418	-0.084906	-1.04736	-1.21704	-1.00114	0.000115367	1.05268	2.07438	LOC103503987	103503987	exocyst complex component SEC3A	GO:0000145,GO:0006887	exocyst|exocytosis			KOG2148	[U]	Exocyst protein Sec3	Intracellular trafficking, secretion, and vesicular transport	KOG2148	F	exocyst localization	Nucleotide transport and metabolism	PF09763	Sec3_C	Exocyst complex component Sec3
MELO3C003905.2.1	LOC103492006	MELO3C003905.2.1	MELO3C003905.2.1	MELO3C003905.2.1	24	24	34.8	81.2	4.53173	4.5312	4.51992	3.836	3.8206	3.80369	2.48363e-07	0.707517	1.63299	LOC103492006	103492006	Diadenosine tetraphosphate synthetase	GO:0005737,GO:0005524,GO:0004820,GO:0016740,GO:0006426	cytoplasm|ATP binding|glycine-tRNA ligase activity|transferase activity|glycyl-tRNA aminoacylation	cmo00970	Aminoacyl-tRNA biosynthesis	KOG2298	[J]	Glycyl-tRNA synthetase and related class II tRNA synthetase	Translation, ribosomal structure and biogenesis	KOG2298	J	glycyl-tRNA aminoacylation	Translation, ribosomal structure and biogenesis	PF00458	WHEP-TRS	WHEP-TRS domain
MELO3C003906.2.1	E5676_scaffold648G00840	MELO3C003906.2.1	MELO3C003906.2.1	MELO3C003906.2.1	1	1	1.5	82.643	-3.1911	-3.05152	-3.15405	-3.9207	-4.18178	-3.96033	0.000624588	0.88871	1.85152	E5676_scaffold648G00840	103492012	Ethylene receptor	GO:0005789,GO:0016021,GO:0005524,GO:0051740,GO:0038199,GO:0046872,GO:0000155	endoplasmic reticulum membrane|integral component of membrane|ATP binding|ethylene binding|ethylene receptor activity|metal ion binding|phosphorelay sensor kinase activity	cmo04016,cmo04075	MAPK signaling pathway - plant|Plant hormone signal transduction	KOG0519	[T]	Sensory transduction histidine kinase	Signal transduction mechanisms
MELO3C003929.2.1	E5676_scaffold648G00200	MELO3C003929.2.1	MELO3C003929.2.1	MELO3C003929.2.1	4	4	4.5	99.892	-0.902575	-0.917135	-0.816403	-1.54816	-1.42965	-1.55534	0.000252077	0.632345	1.55008	E5676_scaffold648G00200	103492195	WD repeat-containing protein 36	GO:0032040,GO:0006364	small-subunit processome|rRNA processing	cmo03008	Ribosome biogenesis in eukaryotes	KOG1539	[R]	WD repeat protein	General function prediction only
MELO3C003935.2.1	LOC103492231	MELO3C003935.2.1	MELO3C003935.2.1	MELO3C003935.2.1	7	7	8	114.26	0.147351	0.0659817	0.0214495	-0.631348	-0.779794	-0.845871	0.000346922	0.830598	1.77842	LOC103492231	103492231	DExH-box ATP-dependent RNA helicase DExH10	GO:0005829,GO:0016607,GO:0005524,GO:0016787,GO:0003723,GO:0003724,GO:0006397,GO:0060149,GO:0006401,GO:0010093	cytosol|nuclear speck|ATP binding|hydrolase activity|RNA binding|RNA helicase activity|mRNA processing|negative regulation of posttranscriptional gene silencing|RNA catabolic process|specification of floral organ identity	cmo03018	RNA degradation	KOG0948	[A]	Nuclear exosomal RNA helicase MTR4, DEAD-box superfamily	RNA processing and modification	KOG0948	L	RNA helicase activity	Replication, recombination and repair	PF00270	DEAD	DEAD/DEAH box helicase
MELO3C004004.2.1	E5676_scaffold29G00890	MELO3C004004.2.1	MELO3C004004.2.1	MELO3C004004.2.1	22	5	21.9	103.57	2.09752	2.11064	2.1208	1.28834	1.22785	1.26213	1.41936e-06	0.850212	1.80277	E5676_scaffold29G00890	103492804	Plasma membrane ATPase	GO:0016021,GO:0005886,GO:0005524,GO:0008553,GO:0120029	integral component of membrane|plasma membrane|ATP binding|P-type proton-exporting transporter activity|proton export across plasma membrane	cmo00190	Oxidative phosphorylation	KOG0205	[P]	Plasma membrane H+-transporting ATPase	Inorganic ion transport and metabolism
MELO3C004005.2.1	LOC103492812	MELO3C004005.2.1	MELO3C004005.2.1	MELO3C004005.2.1	25	25	28.9	78.115	4.28527	4.27879	4.29107	3.66756	3.60686	3.62378	3.80388e-06	0.652307	1.57168	LOC103492812	103492812	Lysine--tRNA ligase	GO:0005737,GO:0005524,GO:0003677,GO:0004824,GO:0006430	cytoplasm|ATP binding|DNA binding|lysine-tRNA ligase activity|lysyl-tRNA aminoacylation	cmo00970	Aminoacyl-tRNA biosynthesis	KOG1885	[J]	Lysyl-tRNA synthetase (class II)	Translation, ribosomal structure and biogenesis	KOG1885	J	lysyl-tRNA aminoacylation	Translation, ribosomal structure and biogenesis	PF00152	tRNA-synt_2	tRNA synthetases class II (D, K and N)
MELO3C004030.2.1	LOC103492948	MELO3C004030.2.1	MELO3C004030.2.1	MELO3C004030.2.1	1	1	1.5	59.519	-2.09032	-2.22566	-2.1527	-2.50776	-2.84339	-3.21217	0.0280269	0.698212	1.62249	LOC103492948	103492948	uncharacterized protein LOC103492948 isoform X1	GO:0008168,GO:0032259	methyltransferase activity|methylation							ENOG502QRSB	S		Function unknown	PF00856	SET	SET domain
MELO3C004105.2.1	LOC103493433	MELO3C004105.2.1	MELO3C004105.2.1	MELO3C004105.2.1	3	1	39	9.1211	-0.338826	-0.347398	-0.377505	0.384306	0.40492	0.464139	8.43386e-06	-0.772365	0.585457	LOC103493433	103493433	Cytochrome c oxidase subunit	GO:0005739,GO:0045277	mitochondrion|respiratory chain complex IV	cmo00190	Oxidative phosphorylation	KOG3057	[C]	Cytochrome c oxidase, subunit VIb/COX12	Energy production and conversion	KOG3057	O	plasma membrane ATP synthesis coupled electron transport	Posttranslational modification, protein turnover, chaperones	PF02297	COX6B	Cytochrome oxidase c subunit VIb
MELO3C004135.2.1	LOC103493753	MELO3C004135.2.1	MELO3C004135.2.1	MELO3C004135.2.1	2	1	6.6	36.646	-2.30581	-2.32327	-2.2132	-2.87457	-3.10465	-2.88192	0.00125022	0.672956	1.59434	LOC103493753	103493753	leucine aminopeptidase 2, chloroplastic-like	GO:0005737,GO:0030145,GO:0070006	cytoplasm|manganese ion binding|metalloaminopeptidase activity	cmo00480	Glutathione metabolism	KOG2597	[R]	Predicted aminopeptidase of the M17 family	General function prediction only	KOG2597	E	manganese ion binding	Amino acid transport and metabolism	PF00883	Peptidase_M17	Cytosol aminopeptidase family, catalytic domain
MELO3C004153.2.1	LOC103493954	MELO3C004153.2.1	MELO3C004153.2.1	MELO3C004153.2.1	5	5	9.9	51.125	0.291229	0.19628	0.172896	-0.418857	-0.375696	-0.47975	0.000165058	0.644903	1.56363	LOC103493954	103493954	probable L-cysteine desulfhydrase, chloroplastic	GO:0003824	catalytic activity	cmo00270	Cysteine and methionine metabolism	KOG1549	[E]	Cysteine desulfurase NFS1	Amino acid transport and metabolism	KOG1549	E	cysteine desulfurase activity	Amino acid transport and metabolism	PF00266	Aminotran_5	Aminotransferase class-V
MELO3C004189.2.1	LOC103499387	MELO3C004189.2.1;MELO3C027928.2.1	MELO3C004189.2.1	MELO3C004189.2.1	12	11	20.5	70.991	1.27835	1.29665	1.31158	0.675563	0.689033	0.651853	1.75325e-06	0.623377	1.54048	LOC103499387	103499387	lon protease homolog 1, mitochondrial	GO:0005524,GO:0004176,GO:0004252,GO:0030163	ATP binding|ATP-dependent peptidase activity|serine-type endopeptidase activity|protein catabolic process			KOG2004	[O]	Mitochondrial ATP-dependent protease PIM1/LON	Posttranslational modification, protein turnover, chaperones	KOG2004	O	ATP-dependent serine protease that mediates the selective degradation of misfolded, unassembled or oxidatively damaged polypeptides as well as certain short-lived regulatory proteins in the mitochondrial matrix. May also have a chaperone function in the assembly of inner membrane protein complexes. Participates in the regulation of mitochondrial gene expression and in the maintenance of the integ…	Posttranslational modification, protein turnover, chaperones	PF02190	LON_substr_bdg	ATP-dependent protease La (LON) substrate-binding domain
MELO3C004193.2.1	E6C27_scaffold385G001300	MELO3C004193.2.1	MELO3C004193.2.1	MELO3C004193.2.1	9	1	9.7	83.785	1.34786	1.29984	1.34691	0.587742	0.600796	0.659615	1.24138e-05	0.715489	1.64204	E6C27_scaffold385G001300	103494311	H(+)-exporting diphosphatase	GO:0016021,GO:0004427,GO:0009678	integral component of membrane|inorganic diphosphatase activity|pyrophosphate hydrolysis-driven proton transmembrane transporter activity
MELO3C004214.2.1	E6C27_scaffold385G001080	MELO3C004214.2.1	MELO3C004214.2.1	MELO3C004214.2.1	8	8	29.1	22.455	1.28119	1.37596	1.31012	1.98383	2.027	2.05567	3.6768e-05	-0.699745	0.615681	E6C27_scaffold385G001080	103494548	Chlorophyll a-b binding protein, chloroplastic	GO:0009535,GO:0009522,GO:0009523,GO:0016168,GO:0046872,GO:0009765,GO:0018298	chloroplast thylakoid membrane|photosystem I|photosystem II|chlorophyll binding|metal ion binding|photosynthesis, light harvesting|protein-chromophore linkage	cmo00196	Photosynthesis - antenna proteins
MELO3C004244.2.1	LOC103494836	MELO3C004244.2.1;MELO3C004242.2.1;MELO3C027325.2.1;MELO3C004250.2.1	MELO3C004244.2.1	MELO3C004244.2.1	31	26	40	101.51	5.48866	5.49086	5.48143	4.82635	4.85433	4.85397	3.11497e-07	0.642103	1.5606	LOC103494836	103494836	Lipoxygenase	GO:0005737,GO:0046872,GO:0016702,GO:0006633,GO:0031408	cytoplasm|metal ion binding|oxidoreductase activity, acting on single donors with incorporation of molecular oxygen, incorporation of two atoms of oxygen|fatty acid biosynthetic process|oxylipin biosynthetic process	cmo00591	Linoleic acid metabolism					ENOG502QVKD	I	arachidonate 8(S)-lipoxygenase activity	Lipid transport and metabolism	PF00305	Lipoxygenase	Lipoxygenase
MELO3C004329.2.1	LOC103495616	MELO3C004329.2.1;MELO3C024271.2.1	MELO3C004329.2.1;MELO3C024271.2.1	MELO3C004329.2.1;MELO3C024271.2.1	2	2	2.7	82.177	-1.12254	-1.18891	-1.084	-2.22956	-2.49894	-2.64998	0.000469034	1.32767	2.50998	LOC103495616	103495616	Terpene cyclase/mutase family member	GO:0005811,GO:0042300,GO:0000250,GO:0016104	lipid droplet|beta-amyrin synthase activity|lanosterol synthase activity|triterpenoid biosynthetic process			KOG0497	[I]	Oxidosqualene-lanosterol cyclase and related proteins	Lipid transport and metabolism	KOG0497	I	oxidosqualene cyclase activity	Lipid transport and metabolism	PF13243	SQHop_cyclase_C	Squalene-hopene cyclase C-terminal domain
MELO3C004380.2.1	LOC103496018	MELO3C004380.2.1	MELO3C004380.2.1	MELO3C004380.2.1	3	2	1.6	206.09	-0.962644	-0.868591	-0.969815	-0.173834	-0.348343	-0.104779	0.000802367	-0.724698	0.605124	LOC103496018	103496018	Mediator of RNA polymerase II transcription subunit 14	GO:0016592,GO:0003712,GO:0006357	mediator complex|transcription coregulator activity|regulation of transcription by RNA polymerase II			KOG1875	[K]	Thyroid hormone receptor-associated coactivator complex component (TRAP170)	Transcription	KOG1875	S	regulation of transcription by RNA polymerase II	Function unknown	PF08638	Med14	Mediator complex subunit MED14
MELO3C004390.2.1	E5676_scaffold456G001560	MELO3C004390.2.1	MELO3C004390.2.1	MELO3C004390.2.1	8	8	88.1	14.695	2.43066	2.42276	2.38825	2.96014	3.01155	3.03495	2.14004e-05	-0.588321	0.665117	E5676_scaffold456G001560	103496138	Prefoldin subunit 4	GO:0016272,GO:0051082,GO:0006457	prefoldin complex|unfolded protein binding|protein folding			KOG1760	[O]	Molecular chaperone Prefoldin, subunit 4	Posttranslational modification, protein turnover, chaperones
MELO3C004419.2.1	E5676_scaffold285G001130	MELO3C004419.2.1	MELO3C004419.2.1	MELO3C004419.2.1	1	1	6.3	19.502	-2.57159	-2.6666	-2.21555	-1.93043	-1.61294	-1.53906	0.0123086	-0.790439	0.578168	E5676_scaffold285G001130	103496370	c-Myc-binding protein-like protein	GO:0005634,GO:0003713	nucleus|transcription coactivator activity
MELO3C004440.2.1	LOC103496558	MELO3C004440.2.1	MELO3C004440.2.1	MELO3C004440.2.1	16	16	21.1	110.4	2.36252	2.36207	2.34993	1.63098	1.66732	1.66011	4.77207e-07	0.705369	1.63056	LOC103496558	103496558	116 kDa U5 small nuclear ribonucleoprotein component-like	GO:0005634,GO:0005525,GO:0003924,GO:0006397,GO:0008380	nucleus|GTP binding|GTPase activity|mRNA processing|RNA splicing	cmo03040	Spliceosome	KOG0468	[J]	U5 snRNP-specific protein	Translation, ribosomal structure and biogenesis	KOG0468	J	GTPase activity	Translation, ribosomal structure and biogenesis	PF00009	GTP_EFTU	Elongation factor Tu GTP binding domain
MELO3C004510.2.1	LOC103497263	MELO3C004510.2.1	MELO3C004510.2.1	MELO3C004510.2.1	2	2	1.4	229.59	-1.03076	-1.01966	-1.04603	-2.23676	-2.64594	-2.47282	0.00028125	1.41969	2.67528	LOC103497263	103497263	nuclear pore complex protein NUP205	GO:0005643	nuclear pore	cmo03013	Nucleocytoplasmic transport	KOG1835	[S]	Uncharacterized conserved protein	Function unknown	KOG1835	S	nuclear pore organization	Function unknown	PF11894	Nup192	Nuclear pore complex scaffold, nucleoporins 186/192/205
MELO3C004538.2.1	LOC103497545	MELO3C004538.2.1	MELO3C004538.2.1	MELO3C004538.2.1	5	5	3.9	161.57	-0.606046	-0.548506	-0.592266	-1.4317	-1.2204	-1.42804	0.000415461	0.777774	1.71448	LOC103497545	103497545	ABC transporter G family member 32	GO:0016021,GO:0005524,GO:0042626	integral component of membrane|ATP binding|ATPase-coupled transmembrane transporter activity			KOG0065	[Q]	Pleiotropic drug resistance proteins (PDR1-15), ABC superfamily	Secondary metabolites biosynthesis, transport and catabolism	KOG0065	V	ATPase activity	Defense mechanisms	PF01061	ABC2_membrane	ABC-2 type transporter
MELO3C004614.2.1	LOC103498391	MELO3C004614.2.1	MELO3C004614.2.1	MELO3C004614.2.1	1	1	1.3	125.36	-2.79903	-2.8499	-2.78819	-3.50892	-3.64999	-3.37911	0.000961381	0.700298	1.62484	LOC103498391	103498391	zinc protease PQQL-like isoform X1	GO:0009507,GO:0005739,GO:0046872,GO:0008233	chloroplast|mitochondrion|metal ion binding|peptidase activity			KOG0959	[O]	N-arginine dibasic convertase NRD1 and related Zn2+-dependent endopeptidases, insulinase superfamily	Posttranslational modification, protein turnover, chaperones	KOG0959	O	metalloendopeptidase activity	Posttranslational modification, protein turnover, chaperones	PF00675	Peptidase_M16	Insulinase (Peptidase family M16)
MELO3C004629.2.1	LOC103498568	MELO3C004629.2.1	MELO3C004629.2.1	MELO3C004629.2.1	8	8	25.9	42.825	3.57232	3.53941	3.52948	4.29464	4.31801	4.33859	1.83859e-06	-0.770007	0.586414	LOC103498568	103498568	nucleosome assembly protein 13-like	GO:0005634,GO:0006334	nucleus|nucleosome assembly			KOG1507	[BD]	Nucleosome assembly protein NAP-1	Chromatin structure and dynamics |Cell cycle control, cell division, chromosome partitioning	KOG1507	S	nucleosome assembly	Function unknown	PF00956	NAP	Nucleosome assembly protein (NAP)
MELO3C004836.2.1	LOC103500648	MELO3C004836.2.1	MELO3C004836.2.1	MELO3C004836.2.1	15	15	14.9	107.97	1.88293	1.78168	1.81438	0.874555	0.871358	0.855781	6.00784e-06	0.959099	1.9441	LOC103500648	103500648	protein argonaute 5	GO:0003676,GO:0031047	nucleic acid binding|gene silencing by RNA			KOG1041	[J]	Translation initiation factor 2C (eIF-2C) and related proteins	Translation, ribosomal structure and biogenesis	KOG1041	K	gene silencing by RNA	Transcription	PF02170	PAZ	PAZ domain
MELO3C005060.2.1	LOC103501922	MELO3C005060.2.1	MELO3C005060.2.1	MELO3C005060.2.1	23	23	22.6	123.24	3.68445	3.65122	3.64536	2.59244	2.5006	2.47276	7.51348e-06	1.13841	2.20139	LOC103501922	103501922	Leucyl-tRNA synthetase	GO:0002161,GO:0005524,GO:0004823,GO:0006429	aminoacyl-tRNA editing activity|ATP binding|leucine-tRNA ligase activity|leucyl-tRNA aminoacylation	cmo00970	Aminoacyl-tRNA biosynthesis	KOG0437	[J]	Leucyl-tRNA synthetase	Translation, ribosomal structure and biogenesis	KOG0437	J	leucyl-tRNA aminoacylation	Translation, ribosomal structure and biogenesis	PF00133	tRNA-synt_1	tRNA synthetases class I (I, L, M and V)
MELO3C005061.2.1	LOC103501942	MELO3C005061.2.1	MELO3C005061.2.1	MELO3C005061.2.1	20	19	26	82.079	2.4975	2.51197	2.52481	1.92003	1.93579	1.86828	1.0252e-05	0.603397	1.51929	LOC103501942	103501942	4-hydroxy-3-methylbut-2-en-1-yl diphosphate synthase (Ferredoxin), chloroplastic	GO:0051539,GO:0046429,GO:0005506,GO:0016114	4 iron, 4 sulfur cluster binding|4-hydroxy-3-methylbut-2-en-1-yl diphosphate synthase activity|iron ion binding|terpenoid biosynthetic process	cmo00900	Terpenoid backbone biosynthesis					ENOG502QSBY	I	4-hydroxy-3-methylbut-2-en-1-yl diphosphate synthase activity	Lipid transport and metabolism	PF04551	GcpE	GcpE protein
MELO3C005077.2.1	E5676_scaffold790G00410	MELO3C005077.2.1	MELO3C005077.2.1	MELO3C005077.2.1	6	6	12	61.932	0.920217	0.839293	0.884431	0.251948	0.210698	0.179558	2.90982e-05	0.667246	1.58804	E5676_scaffold790G00410	103502879	Cysteinyl-tRNA synthetase	GO:0005737,GO:0005524,GO:0004817,GO:0046872,GO:0006423	cytoplasm|ATP binding|cysteine-tRNA ligase activity|metal ion binding|cysteinyl-tRNA aminoacylation	cmo00970	Aminoacyl-tRNA biosynthesis	KOG2007	[J]	Cysteinyl-tRNA synthetase	Translation, ribosomal structure and biogenesis
MELO3C005286.2.1	LOC103504544	MELO3C005286.2.1	MELO3C005286.2.1	MELO3C005286.2.1	1	1	1	182.8	-2.6309	-2.59422	-2.45892	-3.47596	-3.52225	-3.21385	0.00152533	0.842675	1.79337	LOC103504544	103504544	mediator of RNA polymerase II transcription subunit 23 isoform X1	GO:0005634	nucleus			KOG1883	[K]	Cofactor required for Sp1 transcriptional activation, subunit 3	Transcription	KOG1883	L	transcription, DNA-templated	Replication, recombination and repair	PF11573	Med23	Mediator complex subunit 23
MELO3C005328.2.1	E6C27_scaffold149G00080	MELO3C005328.2.1	MELO3C005328.2.1	MELO3C005328.2.1	9	9	10.9	97.901	0.484499	0.461093	0.358312	-0.255051	-0.227969	-0.34344	0.000168155	0.710122	1.63594	E6C27_scaffold149G00080	103504580	ALG-2 interacting protein X			cmo04144	Endocytosis	KOG2220	[R]	Predicted signal transduction protein	General function prediction only
MELO3C005335.2.1	LOC103504589	MELO3C005335.2.1	MELO3C005335.2.1	MELO3C005335.2.1	1	1	2.3	39.016	-3.73709	-3.51556	-3.76331	-4.50011	-4.26667	-4.62211	0.00374814	0.790975	1.73024	LOC103504589	103504589	zinc finger CCCH domain-containing protein 15-like isoform X1	GO:0003677,GO:0046872	DNA binding|metal ion binding			KOG1677	[R]	CCCH-type Zn-finger protein	General function prediction only	KOG1677	K	3'-UTR-mediated mRNA destabilization	Transcription	PF00642	zf-CCCH	Zinc finger C-x8-C-x5-C-x3-H type (and similar)
MELO3C005348.2.1	LOC103504604	MELO3C005348.2.1	MELO3C005348.2.1	MELO3C005348.2.1	24	24	22.5	118.19	3.13422	3.10125	3.07861	2.0085	1.95806	1.94841	1.34084e-06	1.13304	2.1932	LOC103504604	103504604	Phosphoenolpyruvate carboxylase	GO:0005737,GO:0008964,GO:0015977,GO:0006099	cytoplasm|phosphoenolpyruvate carboxylase activity|carbon fixation|tricarboxylic acid cycle	cmo00620,cmo00710	Pyruvate metabolism|Carbon fixation in photosynthetic organisms					ENOG502QPVS	C	phosphoenolpyruvate carboxylase activity	Energy production and conversion	PF00311	PEPcase	Phosphoenolpyruvate carboxylase
MELO3C005366.2.1	E5676_scaffold1728G00290	MELO3C005366.2.1	MELO3C005366.2.1	MELO3C005366.2.1	17	17	17.2	125.18	2.72777	2.66957	2.69633	1.67081	1.57056	1.62009	5.55418e-06	1.0774	2.11023	E5676_scaffold1728G00290	103504618	Valyl-tRNA synthetase	GO:0002161,GO:0005524,GO:0004832,GO:0006438	aminoacyl-tRNA editing activity|ATP binding|valine-tRNA ligase activity|valyl-tRNA aminoacylation	cmo00970	Aminoacyl-tRNA biosynthesis	KOG0432	[J]	Valyl-tRNA synthetase	Translation, ribosomal structure and biogenesis
MELO3C005387.2.1	LOC103504639	MELO3C005387.2.1	MELO3C005387.2.1	MELO3C005387.2.1	6	6	39.3	19.507	1.2416	1.25296	1.33427	1.85424	1.85238	1.90974	6.76619e-05	-0.595842	0.661658	LOC103504639	103504639	protein BOLA4, chloroplastic/mitochondrial					KOG2313	[T]	Stress-induced protein UVI31+	Signal transduction mechanisms	KOG2313	T	protein maturation by iron-sulfur cluster transfer	Signal transduction mechanisms	PF01722	BolA	BolA-like protein
MELO3C005417.2.1	LOC103504670	MELO3C005417.2.1	MELO3C005417.2.1	MELO3C005417.2.1	5	5	19.2	34.764	-0.521953	-0.399698	-0.380349	0.318242	0.437892	0.348293	0.000148651	-0.802143	0.573497	LOC103504670	103504670	probable rRNA-processing protein EBP2 homolog	GO:0005730,GO:0042254	nucleolus|ribosome biogenesis			KOG3080	[A]	Nucleolar protein-like/EBNA1-binding protein	RNA processing and modification	KOG3080	S	ribosomal large subunit biogenesis	Function unknown	PF05890	Ebp2	Eukaryotic rRNA processing protein EBP2
MELO3C005424.2.1	LOC103504676	MELO3C005424.2.1	MELO3C005424.2.1	MELO3C005424.2.1	6	6	6	146.71	-0.0130499	-0.037549	-0.0425667	-0.884873	-0.923952	-0.83926	5.27288e-06	0.85164	1.80455	LOC103504676	103504676	serine/threonine-protein kinase TIO	GO:0005524,GO:0004672	ATP binding|protein kinase activity							KOG0597	S	positive regulation of hh target transcription factor activity	Function unknown	PF13513	HEAT_EZ	HEAT-like repeat
MELO3C005470.2.1	LOC103482548	MELO3C005470.2.1	MELO3C005470.2.1	MELO3C005470.2.1	11	11	9.6	152.72	0.931038	0.946473	0.928321	0.199866	0.0284845	0.0407361	0.000108129	0.845582	1.79699	LOC103482548	103482548	Tripeptidyl-peptidase II	GO:0004177,GO:0004252,GO:0008240	aminopeptidase activity|serine-type endopeptidase activity|tripeptidyl-peptidase activity			KOG1114	[O]	Tripeptidyl peptidase II	Posttranslational modification, protein turnover, chaperones	KOG1114	O	tripeptidyl-peptidase activity	Posttranslational modification, protein turnover, chaperones	PF00082	Peptidase_S8	Subtilase family
MELO3C005513.2.1	LOC103482590	MELO3C005513.2.1	MELO3C005513.2.1	MELO3C005513.2.1	4	4	3.6	108.61	-1.28877	-1.17016	-1.15864	-1.76993	-1.78953	-1.84864	0.000237555	0.596842	1.5124	LOC103482590	103482590	E3 ubiquitin-protein ligase HOS1	GO:0005737,GO:0005634,GO:0004842,GO:0045892,GO:0009409,GO:0010228	cytoplasm|nucleus|ubiquitin-protein transferase activity|negative regulation of transcription, DNA-templated|response to cold|vegetative to reproductive phase transition of meristem							ENOG502QUFI	S	Nuclear pore complex assembly	Function unknown	PF13934	ELYS	Nuclear pore complex assembly
MELO3C005688.2.1	LOC103482761	MELO3C005688.2.1	MELO3C005688.2.1	MELO3C005688.2.1	32	32	36	112.94	4.94225	4.88596	4.89942	4.32653	4.31075	4.28269	9.23832e-06	0.602553	1.5184	LOC103482761	103482761	LOW QUALITY PROTEIN: puromycin-sensitive aminopeptidase	GO:0004177,GO:0008237,GO:0008270	aminopeptidase activity|metallopeptidase activity|zinc ion binding	cmo00480	Glutathione metabolism	KOG1046	[EO]	Puromycin-sensitive aminopeptidase and related aminopeptidases	Amino acid transport and metabolism |Posttranslational modification, protein turnover, chaperones	KOG1046	E	metalloaminopeptidase activity	Amino acid transport and metabolism	PF01433	Peptidase_M1	Peptidase family M1 domain
MELO3C005693.2.1	LOC103482767	MELO3C005693.2.1	MELO3C005693.2.1	MELO3C005693.2.1	16	8	20.7	100.11	2.18831	2.16136	2.14255	1.55756	1.50429	1.49979	9.39996e-06	0.643524	1.56214	LOC103482767	103482767	Beta-adaptin-like protein	GO:0030131,GO:0030276,GO:0006886,GO:0016192	clathrin adaptor complex|clathrin binding|intracellular protein transport|vesicle-mediated transport			KOG1061	[U]	Vesicle coat complex AP-1/AP-2/AP-4, beta subunit	Intracellular trafficking, secretion, and vesicular transport	KOG1061	U	clathrin binding	Intracellular trafficking, secretion, and vesicular transport	PF01602	Adaptin_N	Adaptin N terminal region
MELO3C005705.2.1	LOC103482781	MELO3C005705.2.1	MELO3C005705.2.1	MELO3C005705.2.1	8	6	25.8	43.979	1.64616	1.68494	1.68766	1.12275	1.07164	0.998934	9.21391e-05	0.60848	1.52465	LOC103482781	103482781	Mitogen-activated protein kinase	GO:0005524,GO:0004707,GO:0106310,GO:0106311	ATP binding|MAP kinase activity|protein serine kinase activity|protein threonine kinase activity	cmo04016,cmo04626	MAPK signaling pathway - plant|Plant-pathogen interaction	KOG0660	[T]	Mitogen-activated protein kinase	Signal transduction mechanisms	KOG0660	H	MAP kinase activity	Coenzyme transport and metabolism	PF00069	Pkinase	Protein kinase domain
MELO3C005735.2.1		MELO3C005735.2.1	MELO3C005735.2.1	MELO3C005735.2.1	1	1	21.2	7.5767	-3.4396	-3.19505	-3.03959	-2.86229	-2.57758	-2.4272	0.0251748	-0.602389	0.658662
MELO3C005749.2.1	E5676_scaffold376G001880	MELO3C005749.2.1	MELO3C005749.2.1	MELO3C005749.2.1	6	6	8.8	75.079	0.388763	0.415959	0.280316	-0.486557	-0.476087	-0.632568	0.00016556	0.893416	1.85757	E5676_scaffold376G001880	103482821	Long chain acyl-CoA synthetase 4-like			cmo00061,cmo00071,cmo04146	Fatty acid biosynthesis|Fatty acid degradation|Peroxisome	KOG1256	[I]	Long-chain acyl-CoA synthetases (AMP-forming)	Lipid transport and metabolism
MELO3C005756.2.1	LOC103482827	MELO3C005756.2.1	MELO3C005756.2.1	MELO3C005756.2.1	2	2	3.5	80.485	-2.60824	-2.57546	-2.63972	-3.09183	-3.55245	-3.56987	0.00720165	0.796905	1.73737	LOC103482827	103482827	Glutamine-dependent NAD(+) synthetase	GO:0005737,GO:0005524,GO:0004359,GO:0003952,GO:0009435	cytoplasm|ATP binding|glutaminase activity|NAD+ synthase (glutamine-hydrolyzing) activity|NAD biosynthetic process	cmo00760	Nicotinate and nicotinamide metabolism	KOG2303	[HR]	Predicted NAD synthase, contains CN hydrolase domain	Coenzyme transport and metabolism |General function prediction only	KOG2303	H	NAD+ synthase (glutamine-hydrolyzing) activity	Coenzyme transport and metabolism	PF00795	CN_hydrolase	Carbon-nitrogen hydrolase
MELO3C005774.2.1	LOC103482848	MELO3C005774.2.1	MELO3C005774.2.1	MELO3C005774.2.1	1	1	2.5	34.324	-5.81661	-5.65552	-5.54944	-6.05357	-6.28086	-6.79481	0.0391446	0.702557	1.62739	LOC103482848	103482848	dof zinc finger protein DOF4.6-like	GO:0005634,GO:0003677,GO:0006355	nucleus|DNA binding|regulation of transcription, DNA-templated							ENOG502QPN9	B	transcription, DNA-templated	Chromatin structure and dynamics	PF02701	zf-Dof	Dof domain, zinc finger
MELO3C005793.2.1	LOC103482868	MELO3C005793.2.1	MELO3C005793.2.1	MELO3C005793.2.1	4	4	4.5	103.68	-1.0618	-1.00583	-1.03614	-1.69197	-1.86186	-1.83954	0.000164345	0.763201	1.69725	LOC103482868	103482868	Ubiquitin carboxyl-terminal hydrolase	GO:0004843,GO:0016579,GO:0006511	thiol-dependent deubiquitinase|protein deubiquitination|ubiquitin-dependent protein catabolic process			KOG1870	[O]	Ubiquitin C-terminal hydrolase	Posttranslational modification, protein turnover, chaperones	KOG1870	O	ubiquitinyl hydrolase activity	Posttranslational modification, protein turnover, chaperones	PF00443	UCH	Ubiquitin carboxyl-terminal hydrolase
MELO3C005802.2.1	LOC103482878	MELO3C005802.2.1	MELO3C005802.2.1	MELO3C005802.2.1	4	3	75.9	9.6387	1.14884	1.10507	1.10355	1.70166	1.82574	1.78971	8.01491e-05	-0.653218	0.63586	LOC103482878	103482878	Mitochondrial import inner membrane translocase subunit	GO:0005743,GO:0005758,GO:0072321	mitochondrial inner membrane|mitochondrial intermembrane space|chaperone-mediated protein transport							KOG1733	O	protein import into mitochondrial inner membrane	Posttranslational modification, protein turnover, chaperones	PF02953	zf-Tim10_DDP	Tim10/DDP family zinc finger
MELO3C005855.2.1	LOC103482934	MELO3C005855.2.1	MELO3C005855.2.1	MELO3C005855.2.1	2	2	1.7	136.57	-1.67451	-1.67097	-1.76822	-2.5302	-2.45689	-2.62347	0.000134927	0.832284	1.7805	LOC103482934	103482934	protein timeless homolog	GO:0005634	nucleus			KOG1974	[L]	DNA topoisomerase I-interacting protein	Replication, recombination and repair	KOG1974	U	negative regulation of DNA replication	Intracellular trafficking, secretion, and vesicular transport	PF04821	TIMELESS	Timeless protein
MELO3C005886.2.1	LOC103482965	MELO3C005886.2.1	MELO3C005886.2.1	MELO3C005886.2.1	5	5	6.5	87.453	-0.132864	-0.178083	-0.190049	-0.842799	-0.851918	-0.890773	6.89967e-06	0.694832	1.6187	LOC103482965	103482965	dipeptidyl aminopeptidase 4 isoform X1	GO:0004177,GO:0008236	aminopeptidase activity|serine-type peptidase activity			KOG2281	[O]	Dipeptidyl aminopeptidases/acylaminoacyl-peptidases	Posttranslational modification, protein turnover, chaperones	KOG2281	E	serine-type peptidase activity	Amino acid transport and metabolism	PF00326	Peptidase_S9	Prolyl oligopeptidase family
MELO3C005893.2.1	LOC103482973	MELO3C005893.2.1	MELO3C005893.2.1	MELO3C005893.2.1	7	3	12.6	73.051	1.95895	1.87815	1.9024	0.827462	0.714584	0.714198	1.29932e-05	1.16109	2.23626	LOC103482973	103482973	importin subunit beta-1	GO:0005737,GO:0006606	cytoplasm|protein import into nucleus	cmo03013	Nucleocytoplasmic transport	KOG1241	[YU]	Karyopherin (importin) beta 1	Nuclear structure |Intracellular trafficking, secretion, and vesicular transport	KOG1241	U	ribosomal protein import into nucleus	Intracellular trafficking, secretion, and vesicular transport	PF13513	HEAT_EZ	HEAT-like repeat
MELO3C005895.2.1	LOC103483083	MELO3C005895.2.1	MELO3C005895.2.1	MELO3C005895.2.1	5	1	20.1	36.342	0.554007	0.488481	0.553708	-0.222853	-0.335831	-0.33284	4.2961e-05	0.82924	1.77675	LOC103483083	103483083	LOW QUALITY PROTEIN: importin subunit beta-1-like	GO:0005737,GO:0006606	cytoplasm|protein import into nucleus			KOG1241	[YU]	Karyopherin (importin) beta 1	Nuclear structure |Intracellular trafficking, secretion, and vesicular transport	KOG1241	U	ribosomal protein import into nucleus	Intracellular trafficking, secretion, and vesicular transport
MELO3C005963.2.1	LOC103483121	MELO3C005963.2.1	MELO3C005963.2.1	MELO3C005963.2.1	11	11	6.6	249.95	1.50686	1.48665	1.53329	0.458427	0.384421	0.40639	1.8491e-06	1.09252	2.13246	LOC103483121	103483121	CCR4-NOT transcription complex subunit 1	GO:0030015,GO:0005737,GO:0005634,GO:0006417	CCR4-NOT core complex|cytoplasm|nucleus|regulation of translation	cmo03018	RNA degradation	KOG1831	[K]	Negative regulator of transcription	Transcription	KOG1831	D	nuclear-transcribed mRNA catabolic process, deadenylation-dependent decay	Cell cycle control, cell division, chromosome partitioning	PF04054	Not1	CCR4-Not complex component, Not1
MELO3C006007.2.1	LOC103483168	MELO3C006007.2.1	MELO3C006007.2.1	MELO3C006007.2.1	1	1	8.3	18.305	-2.63723	-2.4231	-2.68548	-1.72419	-2.10955	-1.92685	0.00855373	-0.661742	0.632114	LOC103483168	103483168	ORM1-like protein 3	GO:0005789,GO:0016021	endoplasmic reticulum membrane|integral component of membrane			KOG3319	[S]	Predicted membrane protein	Function unknown	KOG3319	P	negative regulation of ceramide biosynthetic process	Inorganic ion transport and metabolism	PF04061	ORMDL	ORMDL family
MELO3C006015.2.1	LOC103483177	MELO3C006015.2.1	MELO3C006015.2.1	MELO3C006015.2.1	13	13	18.1	109.38	2.4356	2.41111	2.46	1.6063	1.59145	1.50921	1.30008e-05	0.866584	1.82334	LOC103483177	103483177	exportin-2	GO:0031267,GO:0006886	small GTPase binding|intracellular protein transport	cmo03013	Nucleocytoplasmic transport	KOG1992	[YU]	Nuclear export receptor CSE1/CAS (importin beta superfamily)	Nuclear structure |Intracellular trafficking, secretion, and vesicular transport	KOG1992	D	nuclear export signal receptor activity	Cell cycle control, cell division, chromosome partitioning	PF03378	CAS_CSE1	CAS/CSE protein, C-terminus
MELO3C006053.2.1		MELO3C006053.2.1	MELO3C006053.2.1	MELO3C006053.2.1	8	8	25	17.512	3.44902	3.46449	3.43983	4.08017	4.07073	4.1453	1.22153e-05	-0.64762	0.638332		103483215	CAAD domain-containing protein	GO:0016021,GO:0009579	integral component of membrane|thylakoid
MELO3C006117.2.1		MELO3C006117.2.1	MELO3C006117.2.1	MELO3C006117.2.1	2	2	20.7	9.1397	-1.5048	-1.51546	-1.52241	-0.904756	-0.935115	-0.827091	4.33952e-05	-0.625236	0.648314
MELO3C006181.2.1	LOC103483344	MELO3C006181.2.1	MELO3C006181.2.1	MELO3C006181.2.1	4	4	2.4	198.97	-0.315443	-0.37824	-0.296364	-1.65751	-1.83363	-1.7109	1.69328e-05	1.404	2.64634	LOC103483344	103483344	brefeldin A-inhibited guanine nucleotide-exchange protein 2-like	GO:0005829,GO:0016020,GO:0005085,GO:0015031,GO:0032012	cytosol|membrane|guanyl-nucleotide exchange factor activity|protein transport|regulation of ARF protein signal transduction	cmo04144	Endocytosis	KOG0929	[U]	Guanine nucleotide exchange factor	Intracellular trafficking, secretion, and vesicular transport	KOG0929	K	regulation of ARF protein signal transduction	Transcription	PF01369	Sec7	Sec7 domain
MELO3C006220.2.1	E5676_scaffold434G003640	MELO3C006220.2.1	MELO3C006220.2.1	MELO3C006220.2.1	2	2	12.6	25.7	-1.71943	-1.81266	-1.812	-1.02987	-1.08361	-0.96908	7.64993e-05	-0.753839	0.593024	E5676_scaffold434G003640	103483384	Putative glutathione S-transferase	GO:0016740,GO:0006749	transferase activity|glutathione metabolic process	cmo00480	Glutathione metabolism	KOG0406	[O]	Glutathione S-transferase	Posttranslational modification, protein turnover, chaperones
MELO3C006224.2.1	E6C27_scaffold171G002960	MELO3C006224.2.1	MELO3C006224.2.1	MELO3C006224.2.1	16	16	9.7	185.96	1.74449	1.79802	1.80363	0.664781	0.456113	0.524289	4.33772e-05	1.23365	2.35162	E6C27_scaffold171G002960	103483389	Brefeldin A-inhibited guanine nucleotide-exchange protein 5	GO:0005829,GO:0016020,GO:0005085,GO:0015031,GO:0032012	cytosol|membrane|guanyl-nucleotide exchange factor activity|protein transport|regulation of ARF protein signal transduction			KOG0929	[U]	Guanine nucleotide exchange factor	Intracellular trafficking, secretion, and vesicular transport
MELO3C006238.2.1		MELO3C006238.2.1	MELO3C006238.2.1	MELO3C006238.2.1	3	3	41.6	9.8047	-0.328643	-0.409314	-0.320849	0.183415	0.441364	0.237845	0.00154878	-0.640477	0.641501
MELO3C006322.2.1	LOC103483491	MELO3C006322.2.1	MELO3C006322.2.1	MELO3C006322.2.1	11	11	24.2	53.9	3.05773	2.97105	2.94011	2.35963	2.2709	2.3302	0.000107091	0.669385	1.5904	LOC103483491	103483491	Glutathione reductase	GO:0050660,GO:0004362,GO:0050661,GO:0045454,GO:0006749	flavin adenine dinucleotide binding|glutathione-disulfide reductase activity|NADP binding|cell redox homeostasis|glutathione metabolic process	cmo00480	Glutathione metabolism	KOG0405	[Q]	Pyridine nucleotide-disulphide oxidoreductase	Secondary metabolites biosynthesis, transport and catabolism	KOG0405	C	glutathione-disulfide reductase activity	Energy production and conversion	PF02852	Pyr_redox_dim	Pyridine nucleotide-disulphide oxidoreductase, dimerisation domain
MELO3C006381.2.1	E5676_scaffold434G002000	MELO3C006381.2.1	MELO3C006381.2.1	MELO3C006381.2.1	15	15	28.2	60.549	3.1395	3.08306	3.08718	2.50949	2.50921	2.47631	9.05225e-06	0.604914	1.52089	E5676_scaffold434G002000	103483553	Pre-mRNA-processing factor 19	GO:0000974,GO:0005681,GO:0061630,GO:0006281,GO:0000398,GO:0070534	Prp19 complex|spliceosomal complex|ubiquitin protein ligase activity|DNA repair|mRNA splicing, via spliceosome|protein K63-linked ubiquitination	cmo03040,cmo04120	Spliceosome|Ubiquitin mediated proteolysis	KOG0289	[R]	mRNA splicing factor	General function prediction only
MELO3C006405.2.1	LOC103483573	MELO3C006405.2.1	MELO3C006405.2.1	MELO3C006405.2.1	2	2	4.3	80.295	-2.66294	-2.56443	-2.497	-3.05163	-3.1276	-3.30304	0.00271862	0.585967	1.50104	LOC103483573	103483573	Long-chain-alcohol oxidase	GO:0016021,GO:0050660,GO:0046577	integral component of membrane|flavin adenine dinucleotide binding|long-chain-alcohol oxidase activity							ENOG502QSD8	E	long-chain-alcohol oxidase activity	Amino acid transport and metabolism	PF00732	GMC_oxred_N	GMC oxidoreductase
MELO3C006684.2.1	LOC103483866	MELO3C006684.2.1	MELO3C006684.2.1	MELO3C006684.2.1	5	5	6.4	92.107	0.765919	0.771809	0.720945	0.226263	0.0824558	0.0873426	0.000238124	0.62087	1.5378	LOC103483866	103483866	probable acyl-CoA dehydrogenase IBR3 isoform X1	GO:0050660,GO:0016627	flavin adenine dinucleotide binding|oxidoreductase activity, acting on the CH-CH group of donors	cmo00071,cmo00280	Fatty acid degradation|Valine, leucine and isoleucine degradation	KOG1469	[R]	Predicted acyl-CoA dehydrogenase	General function prediction only	KOG1469	C	very-long-chain-acyl-CoA dehydrogenase activity	Energy production and conversion	PF00441	Acyl-CoA_dh_1	Acyl-CoA dehydrogenase, C-terminal domain
MELO3C006732.2.1	LOC103484204	MELO3C006732.2.1;MELO3C027093.2.1;MELO3C027094.2.1;MELO3C027092.2.1	MELO3C006732.2.1	MELO3C006732.2.1	16	16	13.9	148.92	1.67141	1.58175	1.5634	0.327033	0.288523	0.284175	3.46607e-06	1.30561	2.47188	LOC103484204	103484204	DExH-box ATP-dependent RNA helicase DExH12-like	GO:0005681,GO:0005524,GO:0004386,GO:0016787,GO:0003676	spliceosomal complex|ATP binding|helicase activity|hydrolase activity|nucleic acid binding			KOG0951	[A]	RNA helicase BRR2, DEAD-box superfamily	RNA processing and modification	KOG0951	B	helicase activity	Chromatin structure and dynamics	PF00270	DEAD	DEAD/DEAH box helicase
MELO3C006742.2.1	LOC103483919	MELO3C006742.2.1	MELO3C006742.2.1	MELO3C006742.2.1	1	1	8.7	15.821	-3.65517	-3.89216	-3.53157	-3.08305	-2.97352	-3.25647	0.011782	-0.588619	0.664979	LOC103483919	103483919	uncharacterized protein LOC103483919									ENOG502S1BH	S	Complex 1 protein (LYR family)	Function unknown	PF05347	Complex1_LYR	Complex 1 protein (LYR family)
MELO3C006782.2.1	LOC103483950	MELO3C006782.2.1	MELO3C006782.2.1	MELO3C006782.2.1	9	8	17.1	77.058	1.69175	1.62715	1.66184	0.937137	0.910663	0.940237	3.98409e-06	0.730903	1.65968	LOC103483950	103483950	Protein transport protein SEC23	GO:0030127,GO:0005789,GO:0008270,GO:0090114,GO:0006886	COPII vesicle coat|endoplasmic reticulum membrane|zinc ion binding|COPII-coated vesicle budding|intracellular protein transport	cmo04141	Protein processing in endoplasmic reticulum	KOG1986	[U]	Vesicle coat complex COPII, subunit SEC23	Intracellular trafficking, secretion, and vesicular transport	KOG1986	U	COPII-coated vesicle budding	Intracellular trafficking, secretion, and vesicular transport	PF00626	Gelsolin	Gelsolin repeat
MELO3C006791.2.1	LOC103483962	MELO3C006791.2.1	MELO3C006791.2.1	MELO3C006791.2.1	8	8	6	157.15	0.246434	0.245269	0.283651	-1.01122	-0.999643	-1.05065	3.53292e-07	1.27896	2.42663	LOC103483962	103483962	protein TPLATE	GO:0006897	endocytosis							ENOG502QPK6	S		Function unknown
MELO3C006807.2.1	LOC103483977	MELO3C006807.2.1	MELO3C006807.2.1	MELO3C006807.2.1	5	5	5	125.52	-0.0760069	-0.039038	0.0193074	-0.71238	-1.03977	-0.832774	0.00113234	0.829727	1.77735	LOC103483977	103483977	Structural maintenance of chromosomes protein	GO:0005694,GO:0005634,GO:0005524,GO:0016887,GO:0030261,GO:0051321	chromosome|nucleus|ATP binding|ATPase activity|chromosome condensation|meiotic cell cycle			KOG0933	[BD]	Structural maintenance of chromosome protein 2 (chromosome condensation complex Condensin, subunit E)	Chromatin structure and dynamics |Cell cycle control, cell division, chromosome partitioning	KOG0933	D	chromosome condensation	Cell cycle control, cell division, chromosome partitioning	PF02463	SMC_N	RecF/RecN/SMC N terminal domain
MELO3C006811.2.1	LOC103483981	MELO3C006811.2.1	MELO3C006811.2.1	MELO3C006811.2.1	8	8	8.8	98.431	0.261826	0.344244	0.326209	-0.407567	-0.465781	-0.366093	4.58225e-05	0.723907	1.65165	LOC103483981	103483981	Component of oligomeric Golgi complex 7	GO:0005829,GO:0000139,GO:0017119,GO:0009793,GO:0007030,GO:0006886,GO:0009933,GO:0045053,GO:0010016,GO:0009826	cytosol|Golgi membrane|Golgi transport complex|embryo development ending in seed dormancy|Golgi organization|intracellular protein transport|meristem structural organization|protein retention in Golgi apparatus|shoot system morphogenesis|unidimensional cell growth			KOG4182	[S]	Uncharacterized conserved protein	Function unknown	KOG4182	S	retrograde vesicle-mediated transport, Golgi to ER	Function unknown	PF10191	COG7	Golgi complex component 7 (COG7)
MELO3C006856.2.1	LOC103484212	MELO3C006856.2.1	MELO3C006856.2.1	MELO3C006856.2.1	3	3	4.8	106.22	-2.8938	-2.71864	-2.55073	-3.36396	-3.22749	-3.39887	0.00555071	0.60905	1.52525	LOC103484212	103484212	LOW QUALITY PROTEIN: uncharacterized protein LOC103484212									ENOG502S2IR	S		Function unknown
MELO3C006920.2.1	LOC103484089	MELO3C006920.2.1	MELO3C006920.2.1	MELO3C006920.2.1	2	2	4.4	64.826	-0.964296	-1.06161	-1.10809	-1.68237	-1.75876	-1.8019	0.00021463	0.703015	1.6279	LOC103484089	103484089	kinetochore protein NDC80 homolog	GO:0031262,GO:0051315,GO:0051301	Ndc80 complex|attachment of mitotic spindle microtubules to kinetochore|cell division			KOG0995	[D]	Centromere-associated protein HEC1	Cell cycle control, cell division, chromosome partitioning	KOG0995	D	attachment of mitotic spindle microtubules to kinetochore	Cell cycle control, cell division, chromosome partitioning	PF03801	Ndc80_HEC	HEC/Ndc80p family
MELO3C007016.2.1	LOC103484260	MELO3C007016.2.1	MELO3C007016.2.1	MELO3C007016.2.1	8	8	8.8	123	-0.303079	-0.24145	-0.377976	-0.873201	-0.813435	-1.05867	0.00191384	0.607601	1.52372	LOC103484260	103484260	vacuolar protein sorting-associated protein 54, chloroplastic	GO:0005829,GO:0000938,GO:0000139,GO:0015031,GO:0042147	cytosol|GARP complex|Golgi membrane|protein transport|retrograde transport, endosome to Golgi			KOG2115	[U]	Vacuolar sorting protein VPS45	Intracellular trafficking, secretion, and vesicular transport	KOG2115	S	Golgi to vacuole transport	Function unknown	PF07928	Vps54	Vps54-like protein
MELO3C007018.2.1	LOC103484261	MELO3C007018.2.1	MELO3C007018.2.1	MELO3C007018.2.1	2	2	1.2	259.76	-2.78372	-2.60576	-2.82405	-3.55324	-3.82139	-3.85213	0.000985881	1.00441	2.00613	LOC103484261	103484261	protein CHROMATIN REMODELING 4 isoform X1	GO:0005524,GO:0046872,GO:0070615	ATP binding|metal ion binding|nucleosome-dependent ATPase activity			KOG0383	[R]	Predicted helicase	General function prediction only	KOG0383	K	peripheral T cell tolerance induction	Transcription	PF00176	SNF2_N	SNF2 family N-terminal domain
MELO3C007036.2.1	LOC103484278	MELO3C007036.2.1	MELO3C007036.2.1	MELO3C007036.2.1	26	26	14.8	222.94	2.08126	2.10212	2.05195	1.24423	1.10115	1.17127	3.22271e-05	0.906226	1.87414	LOC103484278	103484278	protein MOR1 isoform X1	GO:0005737	cytoplasm			KOG1820	[Z]	Microtubule-associated protein	Cytoskeleton	KOG1820	I	microtubule plus end polymerase	Lipid transport and metabolism	PF12348	CLASP_N	CLASP N terminal
MELO3C007038.2.1	LOC103484281	MELO3C007038.2.1	MELO3C007038.2.1	MELO3C007038.2.1	3	2	13.1	22.893	-1.97863	-1.9096	-1.95455	-1.5062	-1.35907	-0.885438	0.0207971	-0.697358	0.616701	LOC103484281	103484281	vacuolar protein sorting-associated protein 2 homolog 2 isoform X2	GO:0005768,GO:0007034	endosome|vacuolar transport	cmo04144	Endocytosis	KOG3230	[U]	Vacuolar assembly/sorting protein DID4	Intracellular trafficking, secretion, and vesicular transport					PF03357	Snf7	Snf7
MELO3C007087.2.1	E5676_scaffold255G009470	MELO3C007087.2.1;MELO3C011599.2.1	MELO3C007087.2.1	MELO3C007087.2.1	3	3	1.5	189.01	-1.29927	-1.32429	-1.34434	-2.19574	-1.98871	-2.07084	0.000244604	0.762462	1.69638	E5676_scaffold255G009470	103484325	ABC transporter C family member 2-like	GO:0016021,GO:0005524,GO:0042626	integral component of membrane|ATP binding|ATPase-coupled transmembrane transporter activity			KOG0054	[Q]	Multidrug resistance-associated protein/mitoxantrone resistance protein, ABC superfamily	Secondary metabolites biosynthesis, transport and catabolism
MELO3C007116.2.1	E5676_scaffold255G009180	MELO3C007116.2.1	MELO3C007116.2.1	MELO3C007116.2.1	1	1	2.2	52.358	-3.74378	-3.95873	-3.54162	-4.89307	-4.24286	-4.34982	0.0333589	0.747205	1.67854	E5676_scaffold255G009180	103484352	Endoplasmic reticulum oxidoreductin-1-like	GO:0005789,GO:0016671	endoplasmic reticulum membrane|oxidoreductase activity, acting on a sulfur group of donors, disulfide as acceptor	cmo04141	Protein processing in endoplasmic reticulum	KOG2608	[OU]	Endoplasmic reticulum membrane-associated oxidoreductin involved in disulfide bond formation	Posttranslational modification, protein turnover, chaperones |Intracellular trafficking, secretion, and vesicular transport
MELO3C007159.2.1	LOC103484392	MELO3C007159.2.1	MELO3C007159.2.1	MELO3C007159.2.1	6	6	46.9	14.916	4.05556	4.0425	4.03441	4.65075	4.6294	4.66947	1.31352e-06	-0.605713	0.657147	LOC103484392	103484392	DNA-binding protein DDB_G0278111	GO:0003677	DNA binding			KOG3431	[D]	Apoptosis-related protein/predicted DNA-binding protein	Cell cycle control, cell division, chromosome partitioning	KOG3431	U	regulation of protein import into mitochondrial outer membrane	Intracellular trafficking, secretion, and vesicular transport	PF01984	dsDNA_bind	Double-stranded DNA-binding domain
MELO3C007197.2.1	LOC103484434	MELO3C007197.2.1	MELO3C007197.2.1	MELO3C007197.2.1	5	3	6.9	96.234	-1.82137	-1.81675	-1.72564	-2.77784	-2.85556	-2.86032	1.4252e-05	1.04332	2.06097	LOC103484434	103484434	probable alpha,alpha-trehalose-phosphate synthase [UDP-forming] 7	GO:0003824,GO:0005992	catalytic activity|trehalose biosynthetic process	cmo00500	Starch and sucrose metabolism	KOG1050	[G]	Trehalose-6-phosphate synthase component TPS1 and related subunits	Carbohydrate transport and metabolism	KOG1050	G	trehalose biosynthetic process	Carbohydrate transport and metabolism	PF00982	Glyco_transf_20	Glycosyltransferase family 20
MELO3C007246.2.1	LOC103484483	MELO3C007246.2.1	MELO3C007246.2.1	MELO3C007246.2.1	3	3	9.9	34.374	1.214	1.17309	1.18378	1.78077	1.75039	1.85728	5.87977e-05	-0.605857	0.657081	LOC103484483	103484483	28 kDa heat- and acid-stable phosphoprotein					KOG3375	[R]	Phosphoprotein/predicted coiled-coil protein	General function prediction only	KOG3375	C	RNA binding	Energy production and conversion	PF10252	PP28	Casein kinase substrate phosphoprotein PP28
MELO3C007254.2.1	LOC103484490	MELO3C007254.2.1	MELO3C007254.2.1	MELO3C007254.2.1	33	33	37.6	115.52	3.29991	3.30145	3.30187	2.36675	2.33454	2.29749	1.09345e-06	0.968153	1.95633	LOC103484490	103484490	guanylate-binding protein 2	GO:0005525,GO:0003924	GTP binding|GTPase activity			KOG2037	[R]	Guanylate-binding protein	General function prediction only	KOG2037	L	GTPase activity	Replication, recombination and repair	PF02263	GBP	Guanylate-binding protein, N-terminal domain
MELO3C007269.2.1	LOC103484508	MELO3C007269.2.1	MELO3C007269.2.1	MELO3C007269.2.1	3	3	22.9	14.498	2.17287	2.16934	2.11439	1.22091	1.18886	1.16723	2.54719e-06	0.959866	1.94513	LOC103484508	103484508	dormancy-associated protein 1-like									ENOG502S158	S	Dormancy/auxin associated protein	Function unknown	PF05564	Auxin_repressed	Dormancy/auxin associated protein
MELO3C007284.2.1	E5676_scaffold255G007460	MELO3C007284.2.1	MELO3C007284.2.1	MELO3C007284.2.1	6	6	5.7	134.15	-0.186883	-0.196865	-0.111354	-1.17833	-1.37536	-1.34604	7.14321e-05	1.13488	2.196	E5676_scaffold255G007460	103484522	DNA-directed RNA polymerase subunit beta	GO:0003677,GO:0003899,GO:0046872,GO:0032549,GO:0006351	DNA binding|DNA-directed 5'-3' RNA polymerase activity|metal ion binding|ribonucleoside binding|transcription, DNA-templated	cmo03020	RNA polymerase	KOG0214	[K]	RNA polymerase II, second largest subunit	Transcription
MELO3C007297.2.1	LOC103484533	MELO3C007297.2.1	MELO3C007297.2.1	MELO3C007297.2.1	3	3	9.4	29.048	-0.372513	-0.318217	-0.487508	-1.02231	-1.01781	-1.01929	0.000231218	0.627056	1.54441	LOC103484533	103484533	stem-specific protein TSJT1-like isoform X2													PF12481	DUF3700	Aluminium induced protein
MELO3C007389.2.1	E5676_scaffold255G006500	MELO3C007389.2.1	MELO3C007389.2.1	MELO3C007389.2.1	2	2	2	113.68	-3.35223	-3.53998	-3.23834	-4.53363	-4.37672	-4.69898	0.000823394	1.1596	2.23395	E5676_scaffold255G006500	103484609	tRNA(Phe) (4-demethylwyosine(37)-C(7)) aminocarboxypropyltransferase	GO:0008168,GO:0102522,GO:0032259,GO:0008033	methyltransferase activity|tRNA 4-demethylwyosine alpha-amino-alpha-carboxypropyltransferase activity|methylation|tRNA processing			KOG1227	[R]	Putative methyltransferase	General function prediction only
MELO3C007466.2.1	LOC103484684	MELO3C007466.2.1	MELO3C007466.2.1	MELO3C007466.2.1	6	6	9.4	82.919	0.122921	0.0412129	0.135147	-0.927608	-0.928178	-1.04964	2.87513e-05	1.06824	2.09687	LOC103484684	103484684	RNA cytidine acetyltransferase	GO:0005730,GO:0005524,GO:0008080,GO:0042274,GO:0000154,GO:0051391	nucleolus|ATP binding|N-acetyltransferase activity|ribosomal small subunit biogenesis|rRNA modification|tRNA acetylation	cmo03008	Ribosome biogenesis in eukaryotes	KOG2036	[R]	Predicted P-loop ATPase fused to an acetyltransferase	General function prediction only	KOG2036	H	tRNA N-acetyltransferase activity	Coenzyme transport and metabolism	PF05127	Helicase_RecD	Helicase
MELO3C007474.2.1	E5676_scaffold255G005650	MELO3C007474.2.1	MELO3C007474.2.1	MELO3C007474.2.1	1	1	9.5	14.183	-1.97019	-2.05133	-2.06967	-1.44365	-1.50575	-1.29293	0.000927834	-0.616287	0.652348	E5676_scaffold255G005650	103484691	Uncharacterized protein
MELO3C007483.2.1	E5676_scaffold255G005560	MELO3C007483.2.1;REV__MELO3C022173.2.1	MELO3C007483.2.1	MELO3C007483.2.1	3	3	3.9	80.926	0.277961	-0.000740274	0.0240158	0.775669	0.905732	0.778449	0.00189307	-0.719537	0.607292	E5676_scaffold255G005560	103484697	ABC transporter F family member 5	GO:0005524,GO:0042626	ATP binding|ATPase-coupled transmembrane transporter activity			KOG0927	[R]	Predicted transporter (ABC superfamily)	General function prediction only
MELO3C007741.2.1	E6C27_scaffold18G001170	MELO3C007741.2.1	MELO3C007741.2.1	MELO3C007741.2.1	12	12	15.9	95.187	1.54296	1.53655	1.5606	0.974745	0.801447	0.908759	0.000216241	0.651717	1.57104	E6C27_scaffold18G001170	103484954	tRNA (Cytosine(34)-C(5))-methyltransferase	GO:0005634,GO:0016428,GO:0000049	nucleus|tRNA (cytosine-5-)-methyltransferase activity|tRNA binding			KOG2198	[J]	tRNA cytosine-5-methylases and related enzymes of the NOL1/NOP2/sun superfamily	Translation, ribosomal structure and biogenesis
MELO3C007757.2.1	E5676_scaffold255G002840	MELO3C007757.2.1;MELO3C011485.2.1	MELO3C007757.2.1	MELO3C007757.2.1	8	8	14.7	65.832	2.0363	2.00443	1.95752	1.20077	1.10016	1.17576	2.45257e-05	0.840518	1.79069	E5676_scaffold255G002840	103484971	Asparagine synthetase [glutamine-hydrolyzing]	GO:0004066,GO:0005524,GO:0006529,GO:0006541	asparagine synthase (glutamine-hydrolyzing) activity|ATP binding|asparagine biosynthetic process|glutamine metabolic process	cmo00250	Alanine, aspartate and glutamate metabolism	KOG0571	[E]	Asparagine synthase (glutamine-hydrolyzing)	Amino acid transport and metabolism
MELO3C007761.2.1	LOC103484974	MELO3C007761.2.1	MELO3C007761.2.1	MELO3C007761.2.1	1	1	1.6	69.961	-2.91376	-2.68961	-2.67703	-3.69246	-4.0358	-3.8664	0.000917367	1.10475	2.15062	LOC103484974	103484974	uncharacterized protein LOC103484974 isoform X1									ENOG502QUM5	S	ARM-repeat Tetratricopeptide repeat (TPR)-like protein	Function unknown
MELO3C007854.2.1	LOC103485354	MELO3C007854.2.1	MELO3C007854.2.1	MELO3C007854.2.1	2	2	3.7	51.43	-2.5503	-2.50501	-2.31836	-3.03666	-2.76471	-3.35429	0.0323297	0.593999	1.50942	LOC103485354	103485354	UPF0261 protein y4oU	GO:0003824	catalytic activity							ENOG502QQGA	S	Phosphoenolpyruvate hydrolase-like	Function unknown	PF06792	UPF0261	Uncharacterised protein family (UPF0261)
MELO3C007903.2.1	LOC103485125	MELO3C007903.2.1	MELO3C007903.2.1	MELO3C007903.2.1	7	7	1.9	438.32	-0.0964604	-0.18118	-0.1566	-0.831996	-0.942989	-0.914517	5.57942e-05	0.751754	1.68384	LOC103485125	103485125	Non-specific serine/threonine protein kinase	GO:0005524,GO:0106310,GO:0106311	ATP binding|protein serine kinase activity|protein threonine kinase activity			KOG0889	[TBLD]	Histone acetyltransferase SAGA, TRRAP/TRA1 component, PI-3 kinase superfamily	Signal transduction mechanisms |Chromatin structure and dynamics |Replication, recombination and repair |Cell cycle control, cell division, chromosome partitioning	KOG0889	B	internal peptidyl-lysine acetylation	Chromatin structure and dynamics	PF00454	PI3_PI4_kinase	Phosphatidylinositol 3- and 4-kinase
MELO3C007942.2.1	LOC103485166	MELO3C007942.2.1	MELO3C007942.2.1	MELO3C007942.2.1	25	18	33	98.14	3.83111	3.82188	3.83592	3.13975	3.14201	3.09384	1.68227e-06	0.704436	1.62951	LOC103485166	103485166	Aconitate hydratase	GO:0051539,GO:0003994,GO:0047780,GO:0046872	4 iron, 4 sulfur cluster binding|aconitate hydratase activity|citrate dehydratase activity|metal ion binding	cmo00020,cmo00630	Citrate cycle (TCA cycle)|Glyoxylate and dicarboxylate metabolism	KOG0452	[AJ]	RNA-binding translational regulator IRP (aconitase superfamily)	RNA processing and modification |Translation, ribosomal structure and biogenesis	KOG0452	C	aconitate hydratase activity	Energy production and conversion	PF00330	Aconitase	Aconitase family (aconitate hydratase)
MELO3C007982.2.1	LOC103485201	MELO3C007982.2.1	MELO3C007982.2.1	MELO3C007982.2.1	2	2	2.1	134.27	-1.71731	-1.58708	-1.68041	-2.56329	-2.59847	-2.75468	0.000156488	0.97721	1.96866	LOC103485201	103485201	LOW QUALITY PROTEIN: trafficking protein particle complex subunit 11					KOG4386	[S]	Uncharacterized conserved protein	Function unknown	KOG4386	G	regulation of protein complex stability	Carbohydrate transport and metabolism	PF11817	Foie-gras_1	Foie gras liver health family 1
MELO3C007985.2.1	E5676_scaffold255G00520	MELO3C007985.2.1	MELO3C007985.2.1	MELO3C007985.2.1	1	1	12.2	16.649	-4.61181	-4.92475	-4.39629	-4.21652	-3.72664	-3.76125	0.0279229	-0.742809	0.597575	E5676_scaffold255G00520	103485204	Uncharacterized protein
MELO3C008017.2.1	E6C27_scaffold253G00600	MELO3C008017.2.1	MELO3C008017.2.1	MELO3C008017.2.1	6	6	6.6	90.839	1.86702	1.76671	1.79218	0.924204	0.756028	0.751722	0.000100436	0.997985	1.99721	E6C27_scaffold253G00600	103485237	Ribonucleoside-diphosphate reductase	GO:0005524,GO:0004748,GO:0006260	ATP binding|ribonucleoside-diphosphate reductase activity, thioredoxin disulfide as acceptor|DNA replication	cmo00230,cmo00240,cmo00480	Purine metabolism|Pyrimidine metabolism|Glutathione metabolism	KOG1112	[F]	Ribonucleotide reductase, alpha subunit	Nucleotide transport and metabolism
MELO3C008093.2.1	E5676_scaffold453G00730	MELO3C008093.2.1	MELO3C008093.2.1	MELO3C008093.2.1	28	28	31.7	106.57	4.64574	4.63283	4.60796	3.9529	3.92977	3.96351	1.37975e-06	0.680112	1.60226	E5676_scaffold453G00730	103485391	Histidine--tRNA ligase	GO:0005524,GO:0004821,GO:0006427	ATP binding|histidine-tRNA ligase activity|histidyl-tRNA aminoacylation	cmo00970	Aminoacyl-tRNA biosynthesis	KOG1936	[J]	Histidyl-tRNA synthetase	Translation, ribosomal structure and biogenesis
MELO3C008230.2.1	LOC103485517	MELO3C008230.2.1	MELO3C008230.2.1	MELO3C008230.2.1	3	3	3.3	84.9	-2.29707	-2.31393	-2.39384	-3.43057	-3.14961	-3.10379	0.00110341	0.893045	1.85709	LOC103485517	103485517	uncharacterized protein LOC103485517	GO:0005634,GO:0003677,GO:0046872,GO:0046983	nucleus|DNA binding|metal ion binding|protein dimerization activity							ENOG502QR6K	S	Protein of unknown function (DUF 659)	Function unknown	PF04937	DUF659	Protein of unknown function (DUF 659)
MELO3C008306.2.1	LOC103485582	MELO3C008306.2.1	MELO3C008306.2.1	MELO3C008306.2.1	42	42	25.8	193.06	5.6208	5.59321	5.59009	4.12611	4.02937	4.03122	1.32648e-06	1.53913	2.90619	LOC103485582	103485582	Clathrin heavy chain	GO:0030132,GO:0030130,GO:0071439,GO:0032051,GO:0005198,GO:0006886,GO:0016192	clathrin coat of coated pit|clathrin coat of trans-Golgi network vesicle|clathrin complex|clathrin light chain binding|structural molecule activity|intracellular protein transport|vesicle-mediated transport	cmo04144	Endocytosis	KOG0985	[U]	Vesicle coat protein clathrin, heavy chain	Intracellular trafficking, secretion, and vesicular transport					PF00637	Clathrin	Region in Clathrin and VPS
MELO3C008357.2.1	LOC103485627	MELO3C008357.2.1	MELO3C008357.2.1	MELO3C008357.2.1	1	1	1.5	59.908	-3.43613	-3.41409	-3.56427	-4.18065	-4.13585	-4.01747	0.000692689	0.639827	1.55814	LOC103485627	103485627	serine decarboxylase	GO:0005829,GO:0005886,GO:0016831,GO:0030170,GO:0019752,GO:0006580	cytosol|plasma membrane|carboxy-lyase activity|pyridoxal phosphate binding|carboxylic acid metabolic process|ethanolamine metabolic process	cmo00564	Glycerophospholipid metabolism	KOG0629	[E]	Glutamate decarboxylase and related proteins	Amino acid transport and metabolism	KOG0629	E	carboxy-lyase activity	Amino acid transport and metabolism	PF00282	Pyridoxal_deC	Pyridoxal-dependent decarboxylase conserved domain
MELO3C008358.2.1	E5676_scaffold1163G00250	MELO3C008358.2.1	MELO3C008358.2.1	MELO3C008358.2.1	6	6	22.7	27.233	4.11391	4.10203	4.08837	4.69058	4.72544	4.72871	1.74488e-06	-0.613476	0.65362	E5676_scaffold1163G00250	103485628	Chlorophyll a-b binding protein, chloroplastic	GO:0009535,GO:0009522,GO:0009523,GO:0016168,GO:0046872,GO:0009765,GO:0018298	chloroplast thylakoid membrane|photosystem I|photosystem II|chlorophyll binding|metal ion binding|photosynthesis, light harvesting|protein-chromophore linkage	cmo00196	Photosynthesis - antenna proteins
MELO3C008481.2.1	LOC103485701	MELO3C008481.2.1	MELO3C008481.2.1	MELO3C008481.2.1	10	10	5.3	239.57	1.26464	1.23369	1.1795	0.204861	0.150468	0.149585	4.33241e-06	1.05764	2.08152	LOC103485701	103485701	glutamate synthase [NADH], amyloplastic isoform X1	GO:0009570,GO:0051538,GO:0050660,GO:0010181,GO:0016040,GO:0005506,GO:0019676,GO:0048589,GO:0097054,GO:0046686	chloroplast stroma|3 iron, 4 sulfur cluster binding|flavin adenine dinucleotide binding|FMN binding|glutamate synthase (NADH) activity|iron ion binding|ammonia assimilation cycle|developmental growth|L-glutamate biosynthetic process|response to cadmium ion	cmo00910,cmo00250	Nitrogen metabolism|Alanine, aspartate and glutamate metabolism	KOG0399	[E]	Glutamate synthase	Amino acid transport and metabolism	KOG0399	E	L-glutamate biosynthetic process	Amino acid transport and metabolism	PF00310	GATase_2	Glutamine amidotransferases class-II
MELO3C008493.2.1	LOC103504137	MELO3C008493.2.1	MELO3C008493.2.1	MELO3C008493.2.1	14	14	20.2	70.301	2.6989	2.66176	2.6166	1.88339	1.8522	1.8524	6.71842e-06	0.796428	1.7368	LOC103504137	103504137	pentatricopeptide repeat-containing protein At3g49240					KOG4197	[R]	FOG: PPR repeat	General function prediction only	KOG4197	S	endonuclease activity	Function unknown	PF01535	PPR	PPR repeat
MELO3C008557.2.1	E6C27_scaffold219G00480	MELO3C008557.2.1	MELO3C008557.2.1	MELO3C008557.2.1	2	2	3.6	78.805	-2.71381	-2.69361	-2.81965	-3.57897	-3.54451	-3.50944	5.2994e-05	0.801952	1.74346	E6C27_scaffold219G00480	103485798	Glutamine--fructose-6-phosphate transaminase (isomerizing)	GO:0097367,GO:0004360,GO:1901135,GO:0006541	carbohydrate derivative binding|glutamine-fructose-6-phosphate transaminase (isomerizing) activity|carbohydrate derivative metabolic process|glutamine metabolic process	cmo00520,cmo00250	Amino sugar and nucleotide sugar metabolism|Alanine, aspartate and glutamate metabolism	KOG1268	[M]	Glucosamine 6-phosphate synthetases, contain amidotransferase and phosphosugar isomerase domains	Cell wall/membrane/envelope biogenesis
MELO3C008660.2.1	LOC103485854	MELO3C008660.2.1	MELO3C008660.2.1	MELO3C008660.2.1	9	9	6.7	175.41	0.536806	0.595012	0.535338	-0.703917	-0.935984	-1.05083	0.000151869	1.45263	2.73706	LOC103485854	103485854	LOW QUALITY PROTEIN: eIF-2-alpha kinase activator GCN1	GO:0005829,GO:0005634,GO:0016301,GO:0019901,GO:0019887,GO:0043022,GO:0009682,GO:0033674,GO:0006417	cytosol|nucleus|kinase activity|protein kinase binding|protein kinase regulator activity|ribosome binding|induced systemic resistance|positive regulation of kinase activity|regulation of translation			KOG1242	[J]	Protein containing adaptin N-terminal region	Translation, ribosomal structure and biogenesis	KOG1242	S	protein kinase regulator activity	Function unknown	PF12348	CLASP_N	CLASP N terminal
MELO3C008722.2.1	LOC103485885	MELO3C008722.2.1	MELO3C008722.2.1	MELO3C008722.2.1	8	8	6.2	163.35	0.336167	0.328213	0.297506	-0.321583	-0.427942	-0.447349	6.08778e-05	0.719586	1.64671	LOC103485885	103485885	cleavage and polyadenylation specificity factor subunit 1 isoform X1	GO:0005634,GO:0003684	nucleus|damaged DNA binding	cmo03015	mRNA surveillance pathway	KOG1896	[A]	mRNA cleavage and polyadenylation factor II complex, subunit CFT1 (CPSF subunit)	RNA processing and modification	KOG1896	A	mRNA cleavage	RNA processing and modification	PF03178	CPSF_A	CPSF A subunit region
MELO3C008771.2.1	LOC103485911	MELO3C008771.2.1	MELO3C008771.2.1	MELO3C008771.2.1	2	2	1.8	145	-1.07997	-1.28221	-1.23414	-2.0946	-2.16548	-2.25462	0.000221216	0.972792	1.96264	LOC103485911	103485911	stromal processing peptidase, chloroplastic isoform X1	GO:0009570,GO:0005739,GO:0046872,GO:0003729,GO:0009793	chloroplast stroma|mitochondrion|metal ion binding|mRNA binding|embryo development ending in seed dormancy			KOG0959	[O]	N-arginine dibasic convertase NRD1 and related Zn2+-dependent endopeptidases, insulinase superfamily	Posttranslational modification, protein turnover, chaperones	KOG0959	O	metalloendopeptidase activity	Posttranslational modification, protein turnover, chaperones	PF00675	Peptidase_M16	Insulinase (Peptidase family M16)
MELO3C008782.2.1	E5676_scaffold648G00950	MELO3C008782.2.1	MELO3C008782.2.1	MELO3C008782.2.1	4	4	4.7	118.35	-0.627385	-0.632459	-0.600873	-1.19311	-1.2091	-1.42166	0.000917529	0.654384	1.57394	E5676_scaffold648G00950	103485917	Conserved oligomeric Golgi complex subunit 1	GO:0017119,GO:0016020,GO:0006891,GO:0015031	Golgi transport complex|membrane|intra-Golgi vesicle-mediated transport|protein transport			KOG2033	[I]	Low density lipoprotein B-like protein	Lipid transport and metabolism
MELO3C008794.2.1	E5676_scaffold654G00470	MELO3C008794.2.1	MELO3C008794.2.1	MELO3C008794.2.1	5	5	17.5	34.82	0.200886	0.0756309	0.0316874	0.698838	0.752853	0.68483	0.000371079	-0.609439	0.655452	E5676_scaffold654G00470	103485972	Syntaxin-related protein KNOLLE	GO:0016021,GO:0005484,GO:0006886,GO:0016192	integral component of membrane|SNAP receptor activity|intracellular protein transport|vesicle-mediated transport	cmo04130	SNARE interactions in vesicular transport	KOG0810	[U]	SNARE protein Syntaxin 1 and related proteins	Intracellular trafficking, secretion, and vesicular transport
MELO3C008811.2.1	LOC103485988	MELO3C008811.2.1	MELO3C008811.2.1	MELO3C008811.2.1	9	9	9.5	123.17	0.0293221	0.0907437	0.0289928	-1.31674	-1.40545	-1.33075	2.16003e-06	1.40067	2.64023	LOC103485988	103485988	importin-5-like	GO:0005737,GO:0005634,GO:0006606	cytoplasm|nucleus|protein import into nucleus	cmo03013	Nucleocytoplasmic transport	KOG2171	[YU]	Karyopherin (importin) beta 3	Nuclear structure |Intracellular trafficking, secretion, and vesicular transport	KOG2171	S	ribosomal protein import into nucleus	Function unknown	PF02985	HEAT	HEAT repeat
MELO3C008991.2.1	LOC103486127	MELO3C008991.2.1	MELO3C008991.2.1	MELO3C008991.2.1	6	1	23.2	35.9	-1.98191	-1.96778	-1.89818	-3.02902	-3.15614	-2.7607	0.000982816	1.03266	2.0458	LOC103486127	103486127	Serine/threonine-protein phosphatase	GO:0106306,GO:0106307	protein serine phosphatase activity|protein threonine phosphatase activity	cmo03015,cmo04136	mRNA surveillance pathway|Autophagy - other	KOG0371	[T]	Serine/threonine protein phosphatase 2A, catalytic subunit	Signal transduction mechanisms	KOG0371	T	phosphoprotein phosphatase activity	Signal transduction mechanisms	PF00149	Metallophos	Calcineurin-like phosphoesterase
MELO3C008994.2.1	LOC103486130	MELO3C008994.2.1	MELO3C008994.2.1	MELO3C008994.2.1	7	7	4.1	214.24	0.327315	0.338044	0.4322	-0.545554	-0.720276	-0.692176	8.88669e-05	1.01852	2.02584	LOC103486130	103486130	LOW QUALITY PROTEIN: rRNA biogenesis protein RRP5	GO:0005730,GO:0003676,GO:0006397,GO:0006364	nucleolus|nucleic acid binding|mRNA processing|rRNA processing			KOG1070	[A]	rRNA processing protein Rrp5	RNA processing and modification	KOG1070	J	maturation of 5.8S rRNA from tricistronic rRNA transcript (SSU-rRNA, 5.8S rRNA, LSU-rRNA)	Translation, ribosomal structure and biogenesis	PF00575	S1	S1 RNA binding domain
MELO3C009053.2.1	LOC103486162	MELO3C009053.2.1;MELO3C014641.2.1;MELO3C023954.2.1	MELO3C009053.2.1	MELO3C009053.2.1	15	6	19.6	89.283	2.78275	2.77918	2.76205	2.20095	2.16741	2.18892	9.34542e-07	0.5889	1.5041	LOC103486162	103486162	protein QUIRKY-like	GO:0016021	integral component of membrane							ENOG502R77N	S	Plant phosphoribosyltransferase C-terminal	Function unknown	PF00168	C2	C2 domain
MELO3C009149.2.1	LOC103486274	MELO3C009149.2.1	MELO3C009149.2.1	MELO3C009149.2.1	2	2	23.9	8.1241	-1.76749	-1.69239	-1.68171	-1.13091	-0.895496	-0.958381	0.000674531	-0.718937	0.607545	LOC103486274	103486274	uncharacterized protein LOC103486274									ENOG502S6YZ	S		Function unknown
MELO3C009242.2.1	E6C27_scaffold236G004550	MELO3C009242.2.1	MELO3C009242.2.1	MELO3C009242.2.1	2	2	5.7	47.708	-1.44104	-1.44493	-1.59568	-2.15015	-2.04622	-2.27097	0.00131051	0.661895	1.58216	E6C27_scaffold236G004550	103486372	Tetratricopeptide repeat (TPR)-like superfamily protein, putative isoform 1
MELO3C009336.2.1	LOC103486476	MELO3C009336.2.1	MELO3C009336.2.1	MELO3C009336.2.1	9	9	73.4	12.13	3.87347	3.83919	3.85206	4.45231	4.43903	4.46989	1.50449e-06	-0.598836	0.660287	LOC103486476	103486476	V-type proton ATPase subunit G	GO:0016471,GO:0042626,GO:1902600	vacuolar proton-transporting V-type ATPase complex|ATPase-coupled transmembrane transporter activity|proton transmembrane transport	cmo00190,cmo04145	Oxidative phosphorylation|Phagosome	KOG1772	[C]	Vacuolar H+-ATPase V1 sector, subunit G	Energy production and conversion	KOG1772	K	proton transmembrane transport	Transcription	PF03179	V-ATPase_G	Vacuolar (H+)-ATPase G subunit
MELO3C009349.2.1	E5676_scaffold352G002640	MELO3C009349.2.1	MELO3C009349.2.1	MELO3C009349.2.1	39	6	51.2	89.384	5.33568	5.33727	5.30897	4.49644	4.45836	4.41935	3.51161e-06	0.869256	1.82672	E5676_scaffold352G002640	103486491	Cell division control protein 48-like protein E	GO:0005524,GO:0016887,GO:0016787,GO:0051301	ATP binding|ATPase activity|hydrolase activity|cell division	cmo04141	Protein processing in endoplasmic reticulum	KOG0730	[O]	AAA+-type ATPase	Posttranslational modification, protein turnover, chaperones
MELO3C009356.2.1	E5676_scaffold352G002720	MELO3C009356.2.1	MELO3C009356.2.1	MELO3C009356.2.1	1	1	8.3	11.846	-4.02277	-3.91674	-3.97831	-5.09527	-5.46665	-5.97114	0.00384202	1.53841	2.90474	E5676_scaffold352G002720	103498477	ABC transporter B family member 1	GO:0016021,GO:0005524,GO:0042626	integral component of membrane|ATP binding|ATPase-coupled transmembrane transporter activity	cmo02010	ABC transporters	KOG0055	[Q]	Multidrug/pheromone exporter, ABC superfamily	Secondary metabolites biosynthesis, transport and catabolism
MELO3C009361.2.1	E5676_scaffold352G002720	MELO3C009361.2.1;MELO3C009357.2.1	MELO3C009361.2.1;MELO3C009357.2.1	MELO3C009361.2.1;MELO3C009357.2.1	4	2	11.4	58.639	-2.66145	-2.67371	-2.47679	-3.4026	-2.96729	-3.47054	0.0164473	0.676157	1.59788	E5676_scaffold352G002720	103498477	ABC transporter B family member 1	GO:0016021,GO:0005524,GO:0042626	integral component of membrane|ATP binding|ATPase-coupled transmembrane transporter activity	cmo02010	ABC transporters	KOG0055	[Q]	Multidrug/pheromone exporter, ABC superfamily	Secondary metabolites biosynthesis, transport and catabolism
MELO3C009370.2.1	LOC103486511	MELO3C009370.2.1	MELO3C009370.2.1	MELO3C009370.2.1	1	1	2.9	31.291	-3.14527	-3.39194	-3.26928	-3.85514	-3.81297	-3.95282	0.00183242	0.604811	1.52078	LOC103486511	103486511	ACT domain-containing protein ACR10 isoform X2
MELO3C009390.2.1	E6C27_scaffold236G003070	MELO3C009390.2.1	MELO3C009390.2.1	MELO3C009390.2.1	1	1	1.6	55.37	-1.63806	-1.45111	-1.59441	-2.11149	-2.25579	-2.20521	0.000870851	0.62963	1.54717	E6C27_scaffold236G003070	103486529	Glycosyltransferase	GO:0008194	UDP-glycosyltransferase activity			KOG1192	[GC]	UDP-glucuronosyl and UDP-glucosyl transferase	Carbohydrate transport and metabolism |Energy production and conversion
MELO3C009427.2.1	LOC103486565	MELO3C009427.2.1	MELO3C009427.2.1	MELO3C009427.2.1	1	1	8.2	16.152	-1.81302	-1.84263	-1.80895	-0.893542	-0.792279	-0.875372	7.97803e-06	-0.967802	0.511285	LOC103486565	103486565	uncharacterized protein LOC103486565									ENOG502S1XX	S		Function unknown
MELO3C009479.2.1	LOC103486618	MELO3C009479.2.1	MELO3C009479.2.1	MELO3C009479.2.1	3	3	21.8	15.994	1.05779	1.0107	1.02266	1.65418	1.57127	1.69744	0.000103465	-0.61058	0.654933	LOC103486618	103486618	replication protein A 14 kDa subunit B	GO:0005634,GO:0003677,GO:0006310,GO:0006281,GO:0006260	nucleus|DNA binding|DNA recombination|DNA repair|DNA replication	cmo03030,cmo03420,cmo03430,cmo03440	DNA replication|Nucleotide excision repair|Mismatch repair|Homologous recombination					ENOG502S57Y	S	DNA recombination	Function unknown	PF08661	Rep_fac-A_3	Replication factor A protein 3
MELO3C009484.2.1	LOC103486623	MELO3C009484.2.1	MELO3C009484.2.1	MELO3C009484.2.1	3	3	6.9	52.368	-0.939079	-1.0227	-1.00055	-1.57361	-1.59023	-1.56456	2.29423e-05	0.588694	1.50388	LOC103486623	103486623	uncharacterized protein LOC103486623									ENOG502QQX5	S		Function unknown
MELO3C009486.2.1	E5676_scaffold352G004070	MELO3C009486.2.1;MELO3C007217.2.1	MELO3C009486.2.1;MELO3C007217.2.1	MELO3C009486.2.1;MELO3C007217.2.1	2	2	2.2	110.89	-1.41119	-1.33782	-1.20359	-2.45585	-2.1903	-2.45844	0.000619231	1.05066	2.07148	E5676_scaffold352G004070	103486627	Kinesin-like protein KIN-5C	GO:0005524,GO:1990939,GO:0008017,GO:0007018	ATP binding|ATP-dependent microtubule motor activity|microtubule binding|microtubule-based movement			KOG0243	[Z]	Kinesin-like protein	Cytoskeleton
MELO3C009546.2.1	LOC103486685	MELO3C009546.2.1	MELO3C009546.2.1	MELO3C009546.2.1	5	5	4.3	119.67	0.00483998	-0.0999576	-0.0932407	-0.650673	-0.680262	-0.941205	0.00211833	0.694594	1.61843	LOC103486685	103486685	DExH-box ATP-dependent RNA helicase DExH1 isoform X1	GO:0005524,GO:0016787,GO:0003676,GO:0003724	ATP binding|hydrolase activity|nucleic acid binding|RNA helicase activity	cmo03018	RNA degradation	KOG0920	[A]	ATP-dependent RNA helicase A	RNA processing and modification	KOG0920	L	helicase activity	Replication, recombination and repair	PF00270	DEAD	DEAD/DEAH box helicase
MELO3C009559.2.1	LOC103486698	MELO3C009559.2.1	MELO3C009559.2.1	MELO3C009559.2.1	4	2	4.4	107.69	-1.79434	-1.89914	-1.83739	-2.53608	-2.46394	-2.67777	0.000509642	0.715639	1.64221	LOC103486698	103486698	Ubiquitin carboxyl-terminal hydrolase	GO:0004843,GO:0016579,GO:0006511	thiol-dependent deubiquitinase|protein deubiquitination|ubiquitin-dependent protein catabolic process			KOG1870	[O]	Ubiquitin C-terminal hydrolase	Posttranslational modification, protein turnover, chaperones	KOG1870	O	ubiquitinyl hydrolase activity	Posttranslational modification, protein turnover, chaperones	PF00443	UCH	Ubiquitin carboxyl-terminal hydrolase
MELO3C009564.2.1	LOC103486704	MELO3C009564.2.1	MELO3C009564.2.1	MELO3C009564.2.1	2	2	8.8	25.479	-2.66373	-2.88942	-3.01538	-2.22184	-2.2695	-2.25254	0.00423453	-0.608219	0.656006	LOC103486704	103486704	uncharacterized protein LOC103486704									ENOG502S1I5	S	Mal d 1-associated protein	Function unknown
MELO3C009586.2.1	LOC103486723	MELO3C009586.2.1	MELO3C009586.2.1	MELO3C009586.2.1	17	15	17.5	116.11	2.43815	2.41867	2.39159	1.70855	1.68883	1.75917	9.7068e-06	0.697286	1.62145	LOC103486723	103486723	Ubiquitinyl hydrolase 1	GO:0004843,GO:0016579,GO:0006511	thiol-dependent deubiquitinase|protein deubiquitination|ubiquitin-dependent protein catabolic process			KOG1863	[O]	Ubiquitin carboxyl-terminal hydrolase	Posttranslational modification, protein turnover, chaperones	KOG1863	O	ubiquitinyl hydrolase activity	Posttranslational modification, protein turnover, chaperones	PF00443	UCH	Ubiquitin carboxyl-terminal hydrolase
MELO3C009599.2.1	LOC103486740	MELO3C009599.2.1	MELO3C009599.2.1	MELO3C009599.2.1	3	2	5.5	65.301	-1.57823	-1.65542	-1.60147	-2.17476	-2.20542	-2.39385	0.000861979	0.646303	1.56515	LOC103486740	103486740	carbon catabolite repressor protein 4 homolog 1-like			cmo03018	RNA degradation	KOG0620	[K]	Glucose-repressible alcohol dehydrogenase transcriptional effector CCR4 and related proteins	Transcription	KOG0620	A	poly(A)-specific ribonuclease activity	RNA processing and modification	PF03372	Exo_endo_phos	Endonuclease/Exonuclease/phosphatase family
MELO3C009661.2.1	E6C27_scaffold236G00270	MELO3C009661.2.1	MELO3C009661.2.1	MELO3C009661.2.1	6	6	4.2	193.1	-0.488241	-0.214387	-0.318102	-1.14959	-0.996271	-1.10223	0.00126988	0.742453	1.67302	E6C27_scaffold236G00270	103486799	DNA-directed RNA polymerase subunit	GO:0005634,GO:0003677,GO:0003899,GO:0008270,GO:0006351	nucleus|DNA binding|DNA-directed 5'-3' RNA polymerase activity|zinc ion binding|transcription, DNA-templated	cmo03020	RNA polymerase	KOG0262	[K]	RNA polymerase I, large subunit	Transcription
MELO3C009685.2.1	LOC103486819	MELO3C009685.2.1	MELO3C009685.2.1	MELO3C009685.2.1	3	3	2.6	111.07	-1.11988	-1.00467	-1.11717	-1.87929	-1.92778	-1.88218	3.79218e-05	0.815839	1.76032	LOC103486819	103486819	insulin-degrading enzyme-like 1, peroxisomal isoform X1	GO:0046872,GO:0008237	metal ion binding|metallopeptidase activity			KOG0959	[O]	N-arginine dibasic convertase NRD1 and related Zn2+-dependent endopeptidases, insulinase superfamily	Posttranslational modification, protein turnover, chaperones	KOG0959	O	metalloendopeptidase activity	Posttranslational modification, protein turnover, chaperones	PF00675	Peptidase_M16	Insulinase (Peptidase family M16)
MELO3C009702.2.1	LOC103486839	MELO3C009702.2.1	MELO3C009702.2.1	MELO3C009702.2.1	15	15	35.8	53.53	3.48898	3.48176	3.44914	2.75544	2.74752	2.75063	5.32443e-07	0.722098	1.64958	LOC103486839	103486839	NADH dehydrogenase [ubiquinone] flavoprotein 1, mitochondrial	GO:0005743,GO:0070469,GO:0051539,GO:0010181,GO:0046872,GO:0051287,GO:0008137	mitochondrial inner membrane|respirasome|4 iron, 4 sulfur cluster binding|FMN binding|metal ion binding|NAD binding|NADH dehydrogenase (ubiquinone) activity	cmo00190	Oxidative phosphorylation	KOG2658	[C]	NADH:ubiquinone oxidoreductase, NDUFV1/51kDa subunit	Energy production and conversion	KOG2658	C	FMN binding	Energy production and conversion	PF01512	Complex1_51K	Respiratory-chain NADH dehydrogenase 51 Kd subunit
MELO3C009754.2.1	LOC103486885	MELO3C009754.2.1	MELO3C009754.2.1	MELO3C009754.2.1	1	1	1	76.253	-1.63767	-1.75315	-1.64719	-2.26875	-2.30861	-2.32203	0.000104042	0.620461	1.53737	LOC103486885	103486885	uncharacterized protein LOC103486885 isoform X1	GO:0016021	integral component of membrane			KOG2149	[S]	Uncharacterized conserved protein	Function unknown	KOG2149	S	rRNA processing	Function unknown	PF12333	Ipi1_N	Rix1 complex component involved in 60S ribosome maturation
MELO3C009759.2.1	LOC103486888	MELO3C009759.2.1	MELO3C009759.2.1	MELO3C009759.2.1	24	24	18.1	162.78	3.2588	3.23799	3.25843	2.33729	2.24747	2.24631	6.02633e-06	0.974716	1.96525	LOC103486888	103486888	ferredoxin-dependent glutamate synthase, chloroplastic isoform X1	GO:0051538,GO:0015930,GO:0046872,GO:0006537,GO:0006541	3 iron, 4 sulfur cluster binding|glutamate synthase activity|metal ion binding|glutamate biosynthetic process|glutamine metabolic process	cmo00630,cmo00910	Glyoxylate and dicarboxylate metabolism|Nitrogen metabolism	KOG0399	[E]	Glutamate synthase	Amino acid transport and metabolism	KOG0399	E	L-glutamate biosynthetic process	Amino acid transport and metabolism	PF00310	GATase_2	Glutamine amidotransferases class-II
MELO3C009789.2.1	LOC103486919	MELO3C009789.2.1;MELO3C030711.2.1	MELO3C009789.2.1;MELO3C030711.2.1	MELO3C009789.2.1;MELO3C030711.2.1	2	2	5.3	56.188	-3.81464	-3.61225	-3.49147	-4.22503	-4.22758	-4.40482	0.00440166	0.646357	1.56521	LOC103486919	103486919	beta-glucosidase 24-like	GO:0004553,GO:0005975	hydrolase activity, hydrolyzing O-glycosyl compounds|carbohydrate metabolic process			KOG0626	[G]	Beta-glucosidase, lactase phlorizinhydrolase, and related proteins	Carbohydrate transport and metabolism	KOG0626	G	beta-glucosidase activity	Carbohydrate transport and metabolism	PF00232	Glyco_hydro_1	Glycosyl hydrolase family 1
MELO3C009801.2.1	LOC103486929	MELO3C009801.2.1	MELO3C009801.2.1	MELO3C009801.2.1	1	1	1.4	126.23	-3.48414	-3.22991	-3.60058	-4.13976	-4.05448	-4.44208	0.00853807	0.773896	1.70988	LOC103486929	103486929	RRP12-like protein	GO:0005634	nucleus			KOG1248	[S]	Uncharacterized conserved protein	Function unknown	KOG1248	Z	maturation of SSU-rRNA	Cytoskeleton	PF08161	NUC173	NUC173 domain
MELO3C009808.2.1	LOC103486939	MELO3C009808.2.1	MELO3C009808.2.1	MELO3C009808.2.1	14	14	18.1	103.31	2.2197	2.16318	2.21711	1.51367	1.66558	1.57876	0.000210134	0.613996	1.53049	LOC103486939	103486939	Nuclear pore protein	GO:0016020,GO:0005643,GO:0017056,GO:0051028,GO:0015031	membrane|nuclear pore|structural constituent of nuclear pore|mRNA transport|protein transport	cmo03013	Nucleocytoplasmic transport	KOG2168	[D]	Cullins	Cell cycle control, cell division, chromosome partitioning	KOG2168	U	nuclear pore complex assembly	Intracellular trafficking, secretion, and vesicular transport	PF04097	Nic96	Nup93/Nic96
MELO3C009809.2.1	LOC103486940	MELO3C009809.2.1;MELO3C007636.2.1;MELO3C025057.2.1	MELO3C009809.2.1	MELO3C009809.2.1	6	6	4.8	113.73	0.638071	0.534776	0.566968	-0.380644	-0.494357	-0.644098	0.000189116	1.0863	2.12329	LOC103486940	103486940	Calcium-transporting ATPase	GO:0016021,GO:0005524,GO:0005516,GO:0005388	integral component of membrane|ATP binding|calmodulin binding|P-type calcium transporter activity			KOG0204	[P]	Calcium transporting ATPase	Inorganic ion transport and metabolism	KOG0204	P	calcium-transporting ATPase activity	Inorganic ion transport and metabolism	PF00122	E1-E2_ATPase	E1-E2 ATPase
MELO3C009821.2.1	LOC103486953	MELO3C009821.2.1	MELO3C009821.2.1	MELO3C009821.2.1	1	1	2.7	61.871	-1.99386	-1.90529	-2.05973	-2.67374	-2.84385	-2.74399	0.000324019	0.767564	1.70239	LOC103486953	103486953	Folylpolyglutamate synthase	GO:0005524,GO:0046872,GO:0004326,GO:0006730	ATP binding|metal ion binding|tetrahydrofolylpolyglutamate synthase activity|one-carbon metabolic process	cmo00790	Folate biosynthesis	KOG2525	[H]	Folylpolyglutamate synthase	Coenzyme transport and metabolism	KOG2525	H	tetrahydrofolylpolyglutamate synthase activity	Coenzyme transport and metabolism	PF08245	Mur_ligase_M	Mur ligase middle domain
MELO3C009839.2.1	E5676_scaffold352G007670	MELO3C009839.2.1	MELO3C009839.2.1	MELO3C009839.2.1	15	15	16.1	117.72	1.31954	1.37491	1.32181	0.690709	0.604217	0.557312	7.43698e-05	0.721341	1.64871	E5676_scaffold352G007670	103486973	Putative ubiquitin conjugation factor E4	GO:0000151,GO:0034450,GO:0006511	ubiquitin ligase complex|ubiquitin-ubiquitin ligase activity|ubiquitin-dependent protein catabolic process	cmo04141,cmo04120	Protein processing in endoplasmic reticulum|Ubiquitin mediated proteolysis	KOG2042	[O]	Ubiquitin fusion degradation protein-2	Posttranslational modification, protein turnover, chaperones
MELO3C009888.2.1	LOC103487020	MELO3C009888.2.1	MELO3C009888.2.1	MELO3C009888.2.1	3	3	4.5	74.939	-2.11478	-1.94935	-2.04185	-2.56496	-2.67883	-2.74985	0.000947017	0.629223	1.54673	LOC103487020	103487020	uncharacterized protein LOC103487020	GO:0016021	integral component of membrane							ENOG502QSB2	S		Function unknown
MELO3C010087.2.1	LOC103487252	MELO3C010087.2.1	MELO3C010087.2.1	MELO3C010087.2.1	1	1	1.5	68.802	-2.82426	-2.76604	-2.94131	-3.46652	-4.05905	-3.59368	0.00999635	0.862548	1.81825	LOC103487252	103487252	probable aminopyrimidine aminohydrolase, mitochondrial isoform X1	GO:0016787	hydrolase activity	cmo00730	Thiamine metabolism					ENOG502QQU0	K	TENA/THI-4/PQQC family	Transcription	PF03070	TENA_THI-4	TENA/THI-4/PQQC family
MELO3C010175.2.1	LOC103487310	MELO3C010175.2.1	MELO3C010175.2.1	MELO3C010175.2.1	8	8	8.1	97.876	0.935967	0.86763	0.919083	0.0688077	0	0.00335036	8.342e-06	0.883507	1.84485	LOC103487310	103487310	pentatricopeptide repeat-containing protein At2g37230					KOG4197	[R]	FOG: PPR repeat	General function prediction only	KOG4197	A	endonuclease activity	RNA processing and modification	PF01535	PPR	PPR repeat
MELO3C010254.2.1	LOC103487375	MELO3C010254.2.1	MELO3C010254.2.1	MELO3C010254.2.1	2	2	1.8	187.33	-2.14146	-2.04459	-2.24169	-3.18664	-3.41372	-3.42333	0.000236844	1.19865	2.29525	LOC103487375	103487375	dicer-like protein 4 isoform X1	GO:0005524,GO:0004386,GO:0004525,GO:0003723,GO:0031047,GO:0006396	ATP binding|helicase activity|ribonuclease III activity|RNA binding|gene silencing by RNA|RNA processing			KOG0701	[A]	dsRNA-specific nuclease Dicer and related ribonucleases	RNA processing and modification	KOG0701	K	ribonuclease III activity	Transcription	PF00270	DEAD	DEAD/DEAH box helicase
MELO3C010279.2.1	E5676_scaffold367G00250	MELO3C010279.2.1	MELO3C010279.2.1	MELO3C010279.2.1	1	1	1.7	82.356	-3.09842	-3.01041	-3.0269	-3.94926	-3.72152	-3.97556	0.000598485	0.836865	1.78616	E5676_scaffold367G00250	103487400	Protein unc-45-A-like protein					KOG4151	[ODR]	Myosin assembly protein/sexual cycle protein and related proteins	Posttranslational modification, protein turnover, chaperones |Cell cycle control, cell division, chromosome partitioning |General function prediction only
MELO3C010300.2.1	LOC103487408	MELO3C010300.2.1;MELO3C008101.2.1;MELO3C020357.2.1	MELO3C010300.2.1	MELO3C010300.2.1	8	8	6.2	129.47	1.19658	1.25074	1.2289	0.561458	0.490608	0.587505	3.27772e-05	0.678883	1.6009	LOC103487408	103487408	Sucrose-phosphate synthase	GO:0016157,GO:0046524,GO:0005986	sucrose synthase activity|sucrose-phosphate synthase activity|sucrose biosynthetic process	cmo00500	Starch and sucrose metabolism	KOG0853	[M]	Glycosyltransferase	Cell wall/membrane/envelope biogenesis	KOG0853	M	sucrose synthase activity	Cell wall/membrane/envelope biogenesis	PF00534	Glycos_transf_1	Glycosyl transferases group 1
MELO3C010314.2.1	LOC103487423	MELO3C010314.2.1	MELO3C010314.2.1	MELO3C010314.2.1	19	17	32.4	61.853	4.75361	4.75298	4.71065	4.0262	3.98864	3.9964	2.26799e-06	0.735335	1.66478	LOC103487423	103487423	probable galactinol--sucrose galactosyltransferase 6 isoform X2	GO:0009507,GO:0009506,GO:0003729,GO:0016757,GO:0005975,GO:0009409,GO:0080167,GO:0006979	chloroplast|plasmodesma|mRNA binding|transferase activity, transferring glycosyl groups|carbohydrate metabolic process|response to cold|response to karrikin|response to oxidative stress	cmo00052	Galactose metabolism									PF05691	Raffinose_syn	Raffinose synthase or seed imbibition protein Sip1
MELO3C010315.2.1	LOC107990669	MELO3C010315.2.1	MELO3C010315.2.1	MELO3C010315.2.1	9	8	13.2	81.411	0.890734	0.879665	0.888583	0.217122	0.279323	0.233156	4.49705e-06	0.643127	1.56171	LOC107990669	107990669	zinc finger BED domain-containing protein DAYSLEEPER-like isoform X2	GO:0005634,GO:0003677,GO:0046872,GO:0046983	nucleus|DNA binding|metal ion binding|protein dimerization activity			KOG1121	[L]	Tam3-transposase (Ac family)	Replication, recombination and repair					PF05699	Dimer_Tnp_hAT	hAT family C-terminal dimerisation region
MELO3C010392.2.1	E6C27_scaffold548G00780	MELO3C010392.2.1;MELO3C028475.2.1	MELO3C010392.2.1;MELO3C028475.2.1	MELO3C010392.2.1;MELO3C028475.2.1	2	2	3.5	46.402	-1.80763	-2.01914	-1.87669	-2.74554	-2.58955	-2.77989	0.000712874	0.803838	1.74574	E6C27_scaffold548G00780	103487666	UPF0261 protein y4oU	GO:0003824	catalytic activity
MELO3C010416.2.1	E5676_scaffold218G00060	MELO3C010416.2.1	MELO3C010416.2.1	MELO3C010416.2.1	3	3	17.1	15.679	1.60931	1.67878	1.64007	2.22106	2.21982	2.29315	4.41125e-05	-0.601958	0.658859	E5676_scaffold218G00060	103487537	Putative ribosomal-like protein
MELO3C010439.2.1	LOC103487558	MELO3C010439.2.1	MELO3C010439.2.1	MELO3C010439.2.1	2	1	3.4	64.201	-5.91126	-5.62613	-6.04488	-5.02563	-4.81359	-4.71743	0.00277176	-1.00854	0.497049	LOC103487558	103487558	uncharacterized protein LOC103487558 isoform X1									ENOG502QV8B	S		Function unknown
MELO3C010479.2.1	LOC103487586	MELO3C010479.2.1	MELO3C010479.2.1	MELO3C010479.2.1	6	6	8.6	75.913	0.153148	0.12508	0.169294	-0.689903	-0.686702	-0.733929	1.80047e-06	0.852685	1.80586	LOC103487586	103487586	long chain acyl-CoA synthetase 9, chloroplastic	GO:0009941,GO:0004467	chloroplast envelope|long-chain fatty acid-CoA ligase activity	cmo00061,cmo00071,cmo04146	Fatty acid biosynthesis|Fatty acid degradation|Peroxisome	KOG1180	[I]	Acyl-CoA synthetase	Lipid transport and metabolism	KOG1180	I	decanoate-CoA ligase activity	Lipid transport and metabolism	PF00501	AMP-binding	AMP-binding enzyme
MELO3C010519.2.1	LOC103487619	MELO3C010519.2.1	MELO3C010519.2.1	MELO3C010519.2.1	4	4	6	80.491	-1.06364	-1.07851	-1.03033	-1.74716	-1.79814	-1.7353	8.05957e-06	0.702705	1.62755	LOC103487619	103487619	Conserved oligomeric Golgi complex subunit 6	GO:0000139,GO:0017119,GO:0006891,GO:0015031	Golgi membrane|Golgi transport complex|intra-Golgi vesicle-mediated transport|protein transport			KOG3758	[S]	Uncharacterized conserved protein	Function unknown	KOG3758	S	intra-Golgi vesicle-mediated transport	Function unknown	PF06419	COG6	Conserved oligomeric complex COG6
MELO3C010525.2.1	E5676_scaffold113G00380	MELO3C010525.2.1	MELO3C010525.2.1	MELO3C010525.2.1	12	12	19.9	66.048	3.43389	3.39828	3.38515	2.76529	2.76997	2.81416	8.17747e-06	0.622629	1.53968	E5676_scaffold113G00380	103487625	ABC transporter E family member 2	GO:0005524,GO:0042626,GO:0051536,GO:0046872	ATP binding|ATPase-coupled transmembrane transporter activity|iron-sulfur cluster binding|metal ion binding			KOG0063	[A]	RNAse L inhibitor, ABC superfamily	RNA processing and modification
MELO3C010526.2.1	E5676_scaffold113G00420	MELO3C010526.2.1	MELO3C010526.2.1	MELO3C010526.2.1	12	12	15.3	107.51	1.35904	1.36773	1.37695	0.732511	0.735796	0.741623	4.32141e-08	0.631261	1.54892	E5676_scaffold113G00420	103487626	AP-4 complex subunit epsilon	GO:0030124,GO:0005794,GO:0006886,GO:0016192	AP-4 adaptor complex|Golgi apparatus|intracellular protein transport|vesicle-mediated transport			KOG1062	[U]	Vesicle coat complex AP-1, gamma subunit	Intracellular trafficking, secretion, and vesicular transport
MELO3C010592.2.1	LOC103504047	MELO3C010592.2.1	MELO3C010592.2.1	MELO3C010592.2.1	10	10	10	117.79	0.997299	1.07663	1.04185	-0.0260688	0.00691553	-0.182407	6.08808e-05	1.10578	2.15215	LOC103504047	103504047	importin beta-like SAD2	GO:0031267,GO:0006886	small GTPase binding|intracellular protein transport	cmo03013	Nucleocytoplasmic transport	KOG1991	[YU]	Nuclear transport receptor RANBP7/RANBP8 (importin beta superfamily)	Nuclear structure |Intracellular trafficking, secretion, and vesicular transport	KOG1991	L	Ran GTPase binding	Replication, recombination and repair	PF03810	IBN_N	Importin-beta N-terminal domain
MELO3C010701.2.1	LOC103487730	MELO3C010701.2.1	MELO3C010701.2.1	MELO3C010701.2.1	2	2	8.8	13.192	0.882843	0.913336	0.824272	1.48735	1.52368	1.47581	3.13117e-05	-0.622128	0.649712	LOC103487730	103487730	uncharacterized protein LOC103487730
MELO3C010754.2.1	LOC103487785	MELO3C010754.2.1	MELO3C010754.2.1	MELO3C010754.2.1	22	22	23.5	113.44	3.83133	3.73233	3.77353	2.89948	2.84252	2.83125	1.33071e-05	0.921315	1.89384	LOC103487785	103487785	Glycine cleavage system P protein	GO:0005739,GO:0004375,GO:0006546	mitochondrion|glycine dehydrogenase (decarboxylating) activity|glycine catabolic process	cmo00630,cmo00260	Glyoxylate and dicarboxylate metabolism|Glycine, serine and threonine metabolism	KOG2040	[E]	Glycine dehydrogenase (decarboxylating)	Amino acid transport and metabolism	KOG2040	E	glycine dehydrogenase (decarboxylating) activity	Amino acid transport and metabolism	PF02347	GDC-P	Glycine cleavage system P-protein
MELO3C010850.2.1	LOC103487883	MELO3C010850.2.1	MELO3C010850.2.1	MELO3C010850.2.1	6	5	16.3	44.221	-0.438766	-0.404488	-0.41875	0.175649	0.21182	0.280871	3.80542e-05	-0.643448	0.640181	LOC103487883	103487883	ABSCISIC ACID-INSENSITIVE 5-like protein 5	GO:0005634,GO:0003700,GO:0045893	nucleus|DNA-binding transcription factor activity|positive regulation of transcription, DNA-templated	cmo04075	Plant hormone signal transduction					ENOG502QPP6	S	abscisic acid-activated signaling pathway	Function unknown	PF00170	bZIP_1	bZIP transcription factor
MELO3C010883.2.1	E6C27_scaffold501G00100	MELO3C010883.2.1	MELO3C010883.2.1	MELO3C010883.2.1	1	1	4.6	37.546	-5.44011	-5.70935	-5.73161	-5.12687	-4.86295	-5.08999	0.00858779	-0.600414	0.659564	E6C27_scaffold501G00100	103487906	Uncharacterized protein	GO:0016021	integral component of membrane
MELO3C010895.2.1	E6C27_scaffold43357G00010	MELO3C010895.2.1	MELO3C010895.2.1	MELO3C010895.2.1	2	2	26	12.649	-3.18139	-2.88853	-2.99792	-2.15259	-2.53725	-2.56059	0.01835	-0.605802	0.657106	E6C27_scaffold43357G00010	103495668	Putative transmembrane protein	GO:0016021	integral component of membrane
MELO3C010935.2.1	LOC103487963	MELO3C010935.2.1	MELO3C010935.2.1	MELO3C010935.2.1	8	8	45.1	27.468	3.53829	3.59133	3.57431	4.30302	4.3211	4.36596	6.24509e-06	-0.762047	0.589659	LOC103487963	103487963	Deoxyuridine 5'-triphosphate nucleotidohydrolase	GO:0004170,GO:0000287,GO:0006226,GO:0046081	dUTP diphosphatase activity|magnesium ion binding|dUMP biosynthetic process|dUTP catabolic process	cmo00240	Pyrimidine metabolism	KOG3370	[F]	dUTPase	Nucleotide transport and metabolism	KOG3370	F	dUTP metabolic process	Nucleotide transport and metabolism	PF00692	dUTPase	dUTPase
MELO3C010941.2.1	LOC103487967	MELO3C010941.2.1	MELO3C010941.2.1	MELO3C010941.2.1	2	2	5.4	57.383	-2.23578	-2.52417	-2.46011	-3.01873	-3.38515	-3.39729	0.00479043	0.860367	1.8155	LOC103487967	103487967	3-ketoacyl-CoA synthase	GO:0016021,GO:0102336,GO:0102337,GO:0102338,GO:0102756,GO:0006633	integral component of membrane|3-oxo-arachidoyl-CoA synthase activity|3-oxo-cerotoyl-CoA synthase activity|3-oxo-lignoceronyl-CoA synthase activity|very-long-chain 3-ketoacyl-CoA synthase activity|fatty acid biosynthetic process	cmo00062,cmo04626	Fatty acid elongation|Plant-pathogen interaction					ENOG502QPKZ	Q	very-long-chain 3-ketoacyl-CoA synthase activity	Secondary metabolites biosynthesis, transport and catabolism	PF08392	FAE1_CUT1_RppA	FAE1/Type III polyketide synthase-like protein
MELO3C010979.2.1	E6C27_scaffold82G005320	MELO3C010979.2.1	MELO3C010979.2.1	MELO3C010979.2.1	1	1	2.5	42.753	-3.68911	-4.14294	-3.72475	-2.97276	-2.93937	-3.21458	0.00879129	-0.810031	0.57037	E6C27_scaffold82G005320	103488013	WAT1-related protein	GO:0016021,GO:0022857	integral component of membrane|transmembrane transporter activity
MELO3C011020.2.1	LOC103488054	MELO3C011020.2.1	MELO3C011020.2.1	MELO3C011020.2.1	3	3	3.7	97.518	-2.28418	-2.10536	-2.20737	-2.82004	-2.94399	-2.85589	0.00044646	0.674338	1.59586	LOC103488054	103488054	kinesin-like protein KIN-6 isoform X1	GO:0005524,GO:1990939,GO:0008017,GO:0007018	ATP binding|ATP-dependent microtubule motor activity|microtubule binding|microtubule-based movement			KOG0242	[Z]	Kinesin-like protein	Cytoskeleton	KOG0242	Z	microtubule motor activity	Cytoskeleton	PF00225	Kinesin	Kinesin motor domain
MELO3C011072.2.1	LOC103488111	MELO3C011072.2.1	MELO3C011072.2.1	MELO3C011072.2.1	18	18	5.7	402.12	1.42842	1.45741	1.42407	0.566528	0.407003	0.508656	3.89643e-05	0.942572	1.92195	LOC103488111	103488111	HECT-type E3 ubiquitin transferase	GO:0004842	ubiquitin-protein transferase activity			KOG0939	[OK]	E3 ubiquitin-protein ligase/Putative upstream regulatory element binding protein	Posttranslational modification, protein turnover, chaperones |Transcription	KOG0939	O	ubiquitin protein ligase activity	Posttranslational modification, protein turnover, chaperones	PF00627	UBA	UBA/TS-N domain
MELO3C011091.2.1	LOC103488127	MELO3C011091.2.1	MELO3C011091.2.1	MELO3C011091.2.1	3	3	3	103.97	-1.81821	-1.83242	-1.69043	-2.69203	-2.71121	-2.64801	5.0406e-05	0.903392	1.87046	LOC103488127	103488127	probable ubiquitin-like-specific protease 2B isoform X1	GO:0008234	cysteine-type peptidase activity			KOG0779	[O]	Protease, Ulp1 family	Posttranslational modification, protein turnover, chaperones	KOG0779	O	protein desumoylation	Posttranslational modification, protein turnover, chaperones	PF02902	Peptidase_C48	Ulp1 protease family, C-terminal catalytic domain
MELO3C011139.2.1	LOC103488180	MELO3C011139.2.1	MELO3C011139.2.1	MELO3C011139.2.1	3	3	4.7	79.876	-1.70181	-1.73645	-1.75144	-2.16636	-2.53801	-2.36342	0.00445686	0.626025	1.54331	LOC103488180	103488180	Nuclear pore complex protein Nup85	GO:0031965,GO:0031080,GO:0017056,GO:0006406,GO:0009737	nuclear membrane|nuclear pore outer ring|structural constituent of nuclear pore|mRNA export from nucleus|response to abscisic acid	cmo03013	Nucleocytoplasmic transport	KOG2271	[YU]	Nuclear pore complex component (sc Nup85)	Nuclear structure |Intracellular trafficking, secretion, and vesicular transport	KOG2271	S	structural constituent of nuclear pore	Function unknown	PF07575	Nucleopor_Nup85	Nup85 Nucleoporin
MELO3C011163.2.1	LOC103488206	MELO3C011163.2.1	MELO3C011163.2.1	MELO3C011163.2.1	6	6	25	28.802	0.763333	0.755887	0.808315	2.00776	2.00019	2.12952	9.37237e-06	-1.26998	0.414667	LOC103488206	103488206	tRNA (guanine-N(7)-)-methyltransferase	GO:0005634,GO:0008176,GO:0000049	nucleus|tRNA (guanine-N7-)-methyltransferase activity|tRNA binding			KOG3115	[R]	Methyltransferase-like protein	General function prediction only	KOG3115	J	tRNA (guanine-N7-)-methyltransferase activity	Translation, ribosomal structure and biogenesis	PF02390	Methyltransf_4	Putative methyltransferase
MELO3C011236.2.1	LOC103488284	MELO3C011236.2.1	MELO3C011236.2.1	MELO3C011236.2.1	4	3	5.3	87.997	-1.34493	-1.46264	-1.55183	-0.902419	-0.786499	-0.873578	0.000986079	-0.598969	0.660226	LOC103488284	103488284	peptidyl-prolyl cis-trans isomerase CYP95 isoform X1	GO:0003755	peptidyl-prolyl cis-trans isomerase activity			KOG0865	[O]	Cyclophilin type peptidyl-prolyl cis-trans isomerase	Posttranslational modification, protein turnover, chaperones					PF00160	Pro_isomerase	Cyclophilin type peptidyl-prolyl cis-trans isomerase/CLD
MELO3C011302.2.1	E6C27_scaffold82G001970	MELO3C011302.2.1	MELO3C011302.2.1	MELO3C011302.2.1	6	6	42.4	20.095	1.29469	1.31819	1.29355	2.26344	2.21308	2.27464	1.323e-06	-0.948244	0.518263	E6C27_scaffold82G001970	103488354	Early nodulin-like protein 1	GO:0009055	electron transfer activity
MELO3C011341.2.1	LOC103488569	MELO3C011341.2.1	MELO3C011341.2.1	MELO3C011341.2.1	4	4	24.7	18.468	-0.868259	-0.825155	-0.893087	-0.136608	-0.102576	-0.149112	7.12447e-06	-0.732735	0.601762	LOC103488569	103488569	uncharacterized protein LOC103488569									ENOG502RZU3	S	Complex 1 protein (LYR family)	Function unknown	PF05347	Complex1_LYR	Complex 1 protein (LYR family)
MELO3C011383.2.1	LOC103488429	MELO3C011383.2.1	MELO3C011383.2.1	MELO3C011383.2.1	2	2	2	132.25	-1.82498	-1.82315	-1.85133	-2.80145	-3.11488	-3.04799	0.000270765	1.15496	2.22677	LOC103488429	103488429	DNA-directed RNA polymerase subunit beta	GO:0005829,GO:0005634,GO:0003677,GO:0003899,GO:0032549,GO:0009561,GO:0006351	cytosol|nucleus|DNA binding|DNA-directed 5'-3' RNA polymerase activity|ribonucleoside binding|megagametogenesis|transcription, DNA-templated			KOG0216	[K]	RNA polymerase I, second largest subunit	Transcription	KOG0216	K	DNA-directed 5'-3' RNA polymerase activity	Transcription	PF00562	RNA_pol_Rpb2_6	RNA polymerase Rpb2, domain 6
MELO3C011384.2.1	LOC103488430	MELO3C011384.2.1	MELO3C011384.2.1	MELO3C011384.2.1	2	2	1.7	124.26	-3.03185	-2.89863	-3.08201	-4.49969	-4.10116	-4.51942	0.000735937	1.36926	2.58339	LOC103488430	103488430	exportin-7 isoform X2	GO:0005634,GO:0005049,GO:0031267,GO:0006886	nucleus|nuclear export signal receptor activity|small GTPase binding|intracellular protein transport	cmo03013	Nucleocytoplasmic transport	KOG1410	[YU]	Nuclear transport receptor RanBP16 (importin beta superfamily)	Nuclear structure |Intracellular trafficking, secretion, and vesicular transport					PF03810	IBN_N	Importin-beta N-terminal domain
MELO3C011417.2.1	LOC103488465	MELO3C011417.2.1	MELO3C011417.2.1	MELO3C011417.2.1	7	7	54.2	11.694	4.37798	4.26691	4.32434	4.89949	4.94355	4.90086	7.33178e-05	-0.591557	0.663626	LOC103488465	103488465	protein SPIRAL1-like 1	GO:0043622	cortical microtubule organization							ENOG502S4KK	S		Function unknown
MELO3C011640.2.1	LOC103488661	MELO3C011640.2.1	MELO3C011640.2.1	MELO3C011640.2.1	1	1	1.5	73.758	-1.55915	-1.65143	-1.57214	-2.4987	-2.50925	-2.64845	6.95637e-05	0.95789	1.94247	LOC103488661	103488661	RBR-type E3 ubiquitin transferase	GO:0046872,GO:0004842	metal ion binding|ubiquitin-protein transferase activity			KOG1815	[O]	Predicted E3 ubiquitin ligase	Posttranslational modification, protein turnover, chaperones	KOG1815	O	ubiquitin conjugating enzyme binding	Posttranslational modification, protein turnover, chaperones	PF01485	IBR	IBR domain, a half RING-finger domain
MELO3C011646.2.1	LOC103488666	MELO3C011646.2.1	MELO3C011646.2.1	MELO3C011646.2.1	2	2	2.6	76.745	-2.36981	-2.2368	-2.21542	-2.89376	-2.80794	-3.3861	0.0154784	0.755257	1.68793	LOC103488666	103488666	uncharacterized protein LOC103488666 isoform X1									ENOG502QVPK	S		Function unknown	PF14709	DND1_DSRM	double strand RNA binding domain from DEAD END PROTEIN 1
MELO3C011649.2.1	LOC103488668	MELO3C011649.2.1	MELO3C011649.2.1	MELO3C011649.2.1	1	1	0.8	131.71	-3.78499	-4.26372	-4.12076	-4.87516	-4.61916	-4.63126	0.0166498	0.652039	1.57139	LOC103488668	103488668	LOW QUALITY PROTEIN: ATPase family AAA domain-containing protein At1g05910	GO:0005524,GO:0016887	ATP binding|ATPase activity			KOG0732	[O]	AAA+-type ATPase containing the bromodomain	Posttranslational modification, protein turnover, chaperones	KOG0732	C	atpase family aaa	Energy production and conversion	PF00004	AAA	ATPase family associated with various cellular activities (AAA)
MELO3C011749.2.1	E6C27_scaffold65G00560	MELO3C011749.2.1	MELO3C011749.2.1	MELO3C011749.2.1	1	1	13.7	11.882	-2.94931	-3.12776	-2.7531	-2.35432	-2.36998	-2.33528	0.00557361	-0.590198	0.664252	E6C27_scaffold65G00560	103488767	Thioredoxin-like protein YLS8 isoform X2	GO:0046540,GO:0005682,GO:0000398	U4/U6 x U5 tri-snRNP complex|U5 snRNP|mRNA splicing, via spliceosome	cmo03040	Spliceosome	KOG3414	[AD]	Component of the U4/U6.U5 snRNP/mitosis protein DIM1	RNA processing and modification |Cell cycle control, cell division, chromosome partitioning
MELO3C011858.2.1	LOC103488874	MELO3C011858.2.1	MELO3C011858.2.1	MELO3C011858.2.1	4	4	6.7	65.907	-0.0740733	-0.108188	-0.0875353	-1.45722	-1.52267	-1.55925	1.42653e-06	1.42311	2.68164	LOC103488874	103488874	4-coumarate--CoA ligase-like 1	GO:0016874	ligase activity	cmo00130,cmo00940	Ubiquinone and other terpenoid-quinone biosynthesis|Phenylpropanoid biosynthesis	KOG1176	[I]	Acyl-CoA synthetase	Lipid transport and metabolism	KOG1176	I	ligase activity	Lipid transport and metabolism	PF00501	AMP-binding	AMP-binding enzyme
MELO3C011908.2.1	E5676_scaffold35G001860	MELO3C011908.2.1	MELO3C011908.2.1	MELO3C011908.2.1	14	14	47.8	25.921	4.22572	4.18076	4.20636	4.92137	4.93164	4.93507	7.5315e-07	-0.725081	0.604963	E5676_scaffold35G001860	103488933	Small heat shock protein	GO:0009408	response to heat	cmo04141	Protein processing in endoplasmic reticulum	KOG0710	[O]	Molecular chaperone (small heat-shock protein Hsp26/Hsp42)	Posttranslational modification, protein turnover, chaperones
MELO3C012011.2.1	LOC103489023	MELO3C012011.2.1	MELO3C012011.2.1	MELO3C012011.2.1	7	7	6.8	109.21	0.68186	0.712211	0.719626	0.0316969	0.0373074	0.00123984	1.86313e-06	0.681151	1.60342	LOC103489023	103489023	AP-1 complex subunit gamma	GO:0030121,GO:0006886,GO:0016192	AP-1 adaptor complex|intracellular protein transport|vesicle-mediated transport			KOG1062	[U]	Vesicle coat complex AP-1, gamma subunit	Intracellular trafficking, secretion, and vesicular transport					PF01602	Adaptin_N	Adaptin N terminal region
MELO3C012090.2.1	E5676_scaffold1932G00500	MELO3C012090.2.1	MELO3C012090.2.1	MELO3C012090.2.1	2	2	4.9	37.967	-1.63641	-1.73283	-1.59214	-1.01465	-1.10577	-0.86735	0.00124581	-0.657867	0.633815	E5676_scaffold1932G00500	103489109	CAAX amino terminal protease	GO:0016021,GO:0004222,GO:0071586	integral component of membrane|metalloendopeptidase activity|CAAX-box protein processing
MELO3C012142.2.1	E5676_scaffold475G00030	MELO3C012142.2.1	MELO3C012142.2.1	MELO3C012142.2.1	6	1	6.4	109.31	-3.68279	-4.21704	-3.92348	-4.77403	-4.98978	-4.62832	0.0101499	0.856274	1.81036	E5676_scaffold475G00030	103489175	Alpha-1,4 glucan phosphorylase	GO:0008184,GO:0102250,GO:0030170,GO:0102499,GO:0005975	glycogen phosphorylase activity|linear malto-oligosaccharide phosphorylase activity|pyridoxal phosphate binding|SHG alpha-glucan phosphorylase activity|carbohydrate metabolic process	cmo00500	Starch and sucrose metabolism	KOG2099	[G]	Glycogen phosphorylase	Carbohydrate transport and metabolism
MELO3C012173.2.1	LOC103489205	MELO3C012173.2.1	MELO3C012173.2.1	MELO3C012173.2.1	2	2	2.5	110.43	-2.09125	-1.89644	-1.90652	-2.75473	-2.4907	-2.64801	0.0025806	0.66641	1.58712	LOC103489205	103489205	DNA-directed RNA polymerase	GO:0003677,GO:0003899,GO:0006351	DNA binding|DNA-directed 5'-3' RNA polymerase activity|transcription, DNA-templated			KOG1038	[KL]	Mitochondrial/chloroplast DNA-directed RNA polymerase RPO41, provides primers for DNA replication-initiation	Transcription |Replication, recombination and repair					PF00940	RNA_pol	DNA-dependent RNA polymerase
MELO3C012192.2.1	LOC103489226	MELO3C012192.2.1	MELO3C012192.2.1	MELO3C012192.2.1	3	3	2.8	119.6	-1.0021	-0.848517	-0.940027	-1.66706	-1.7376	-1.69577	9.64888e-05	0.769927	1.70518	LOC103489226	103489226	importin-9 isoform X1	GO:0031267,GO:0006886	small GTPase binding|intracellular protein transport	cmo03013	Nucleocytoplasmic transport	KOG2274	[UY]	Predicted importin 9	Intracellular trafficking, secretion, and vesicular transport |Nuclear structure	KOG2274	D	Ran GTPase binding	Cell cycle control, cell division, chromosome partitioning	PF03810	IBN_N	Importin-beta N-terminal domain
MELO3C012229.2.1	E5676_scaffold475G00830	MELO3C012229.2.1	MELO3C012229.2.1	MELO3C012229.2.1	17	17	29.3	76.113	4.19512	4.13464	4.15338	3.24172	3.25153	3.20918	1.89229e-06	0.926903	1.90119	E5676_scaffold475G00830	103489266	Serine/threonine-protein phosphatase 2A 65 kDa regulatory subunit A beta isoform			cmo03015	mRNA surveillance pathway	KOG0211	[T]	Protein phosphatase 2A regulatory subunit A and related proteins	Signal transduction mechanisms
MELO3C012246.2.1	E5676_scaffold475G00980	MELO3C012246.2.1	MELO3C012246.2.1	MELO3C012246.2.1	6	6	11.7	56.076	0.643203	0.704168	0.679223	0.00188099	0.109869	0.0980733	9.54921e-05	0.60559	1.5216	E5676_scaffold475G00980	103489283	3-ketoacyl-CoA synthase	GO:0016021,GO:0102336,GO:0102337,GO:0102338,GO:0102756,GO:0006633	integral component of membrane|3-oxo-arachidoyl-CoA synthase activity|3-oxo-cerotoyl-CoA synthase activity|3-oxo-lignoceronyl-CoA synthase activity|very-long-chain 3-ketoacyl-CoA synthase activity|fatty acid biosynthetic process	cmo00062,cmo04626	Fatty acid elongation|Plant-pathogen interaction
MELO3C012277.2.1	LOC103489311	MELO3C012277.2.1	MELO3C012277.2.1	MELO3C012277.2.1	3	3	4.3	92.207	-1.23209	-1.55695	-1.38099	-2.30155	-2.21429	-2.23582	0.000908989	0.860544	1.81572	LOC103489311	103489311	elongator complex protein 2					KOG1063	[BK]	RNA polymerase II elongator complex, subunit ELP2, WD repeat superfamily	Chromatin structure and dynamics |Transcription	KOG1063	G	Elongator complex protein	Carbohydrate transport and metabolism	PF00400	WD40	WD domain, G-beta repeat
MELO3C012336.2.1	E5676_scaffold475G001870	MELO3C012336.2.1	MELO3C012336.2.1	MELO3C012336.2.1	1	1	2.5	55.362	-4.65444	-5.0108	-4.82783	-4.31103	-4.16377	-4.00051	0.00788428	-0.672589	0.62738	E5676_scaffold475G001870	103489373	Group 1 family glycosyltransferase	GO:0016021,GO:0016757	integral component of membrane|transferase activity, transferring glycosyl groups
MELO3C012382.2.1	E5676_scaffold475G002270	MELO3C012382.2.1	MELO3C012382.2.1	MELO3C012382.2.1	5	5	27.8	17.208	1.17416	1.30584	1.26304	1.89113	1.80382	1.91655	0.000271578	-0.622821	0.6494	E5676_scaffold475G002270	103489422	Non-symbiotic hemoglobin 2	GO:0020037,GO:0046872,GO:0019825,GO:0005344	heme binding|metal ion binding|oxygen binding|oxygen carrier activity			KOG3378	[C]	Globins and related hemoproteins	Energy production and conversion
MELO3C012449.2.1	LOC103489488	MELO3C012449.2.1	MELO3C012449.2.1	MELO3C012449.2.1	6	6	4.9	179.13	0.172906	0.219686	0.210558	-1.10241	-1.36366	-1.31558	5.69481e-05	1.4616	2.75414	LOC103489488	103489488	intron-binding protein aquarius	GO:0005681,GO:0004386,GO:0000398	spliceosomal complex|helicase activity|mRNA splicing, via spliceosome	cmo03040	Spliceosome	KOG1806	[L]	DEAD box containing helicases	Replication, recombination and repair	KOG1806	Z	mRNA splicing, via spliceosome	Cytoskeleton	PF13086	AAA_11	AAA domain
MELO3C012472.2.1	LOC103489515	MELO3C012472.2.1	MELO3C012472.2.1	MELO3C012472.2.1	8	8	7.2	126.91	0.58937	0.59721	0.527521	-0.475652	-0.502223	-0.51929	1.90552e-06	1.07042	2.10005	LOC103489515	103489515	Lactase	GO:0009341,GO:0004565,GO:0030246,GO:0005975	beta-galactosidase complex|beta-galactosidase activity|carbohydrate binding|carbohydrate metabolic process	cmo00052,cmo00600,cmo00511	Galactose metabolism|Sphingolipid metabolism|Other glycan degradation	KOG2024	[G]	Beta-Glucuronidase GUSB (glycosylhydrolase superfamily 2)	Carbohydrate transport and metabolism	KOG2024	G	beta-glucuronidase activity	Carbohydrate transport and metabolism	PF00703	Glyco_hydro_2	Glycosyl hydrolases family 2
MELO3C012492.2.1	LOC103489529	MELO3C012492.2.1	MELO3C012492.2.1	MELO3C012492.2.1	5	5	5.5	113.53	-0.16707	-0.313818	-0.230956	-1.31981	-1.22613	-1.25483	3.4766e-05	1.02964	2.04152	LOC103489529	103489529	retinoblastoma-related protein	GO:0005829,GO:0005634,GO:0003677,GO:0008356,GO:0001708,GO:0009567,GO:0009553,GO:0000082,GO:0022619,GO:0010377,GO:0007129,GO:0048366,GO:1903866,GO:0001558,GO:0032875,GO:0006349,GO:2000653,GO:0051783,GO:2000036,GO:0006357,GO:0010090	cytosol|nucleus|DNA binding|asymmetric cell division|cell fate specification|double fertilization forming a zygote and endosperm|embryo sac development|G1/S transition of mitotic cell cycle|generative cell differentiation|guard cell fate commitment|homologous chromosome pairing at meiosis|leaf development|palisade mesophyll development|regulation of cell growth|regulation of DNA endoreduplication…			KOG1010	[D]	Rb (Retinoblastoma tumor suppressor)-related protein	Cell cycle control, cell division, chromosome partitioning	KOG1010	A	regulation of cell cycle	RNA processing and modification	PF01857	RB_B	Retinoblastoma-associated protein B domain
MELO3C012528.2.1	LOC103489587	MELO3C012528.2.1	MELO3C012528.2.1	MELO3C012528.2.1	16	10	22.2	102.31	3.39763	3.32814	3.36772	2.62427	2.60171	2.5927	4.38959e-06	0.758272	1.69146	LOC103489587	103489587	Coatomer subunit gamma	GO:0030126,GO:0000139,GO:0005198,GO:0006886,GO:0016192	COPI vesicle coat|Golgi membrane|structural molecule activity|intracellular protein transport|vesicle-mediated transport			KOG1078	[U]	Vesicle coat complex COPI, gamma subunit	Intracellular trafficking, secretion, and vesicular transport	KOG1078	U	intracellular protein transport	Intracellular trafficking, secretion, and vesicular transport	PF01602	Adaptin_N	Adaptin N terminal region
MELO3C012545.2.1	LOC103489597	MELO3C012545.2.1	MELO3C012545.2.1	MELO3C012545.2.1	6	6	3.3	225.1	-0.269746	-0.377494	-0.32616	-1.71782	-1.84193	-1.79916	6.85965e-06	1.46184	2.75459	LOC103489597	103489597	phosphatidylinositol 4-kinase alpha 1-like	GO:0016301,GO:0046854,GO:0048015	kinase activity|phosphatidylinositol phosphorylation|phosphatidylinositol-mediated signaling	cmo00562,cmo04070	Inositol phosphate metabolism|Phosphatidylinositol signaling system	KOG0902	[T]	Phosphatidylinositol 4-kinase	Signal transduction mechanisms	KOG0902	B	Belongs to the PI3 PI4-kinase family	Chromatin structure and dynamics	PF00454	PI3_PI4_kinase	Phosphatidylinositol 3- and 4-kinase
MELO3C012592.2.1	LOC103489622	MELO3C012592.2.1	MELO3C012592.2.1	MELO3C012592.2.1	1	1	1.6	87.879	-3.24926	-3.15669	-2.74308	-3.99668	-3.99123	-4.22991	0.00421552	1.02292	2.03203	LOC103489622	103489622	ent-kaur-16-ene synthase, chloroplastic isoform X1	GO:0009570,GO:0009899,GO:0000287,GO:0009686	chloroplast stroma|ent-kaurene synthase activity|magnesium ion binding|gibberellin biosynthetic process	cmo00904	Diterpenoid biosynthesis					ENOG502QVGX	S	terpene synthase activity	Function unknown	PF01397	Terpene_synth	Terpene synthase, N-terminal domain
MELO3C012607.2.1	LOC103489635	MELO3C012607.2.1	MELO3C012607.2.1	MELO3C012607.2.1	5	5	3.1	209.56	-0.867085	-0.73195	-0.872072	-1.7075	-1.62536	-1.94147	0.000888726	0.934411	1.91111	LOC103489635	103489635	guanine nucleotide exchange factor SPIKE 1 isoform X1	GO:0005085,GO:0007264	guanyl-nucleotide exchange factor activity|small GTPase mediated signal transduction			KOG1997	[T]	PH domain-containing protein	Signal transduction mechanisms	KOG1997	S	guanyl-nucleotide exchange factor activity	Function unknown	PF06920	DHR-2	Dock homology region 2
MELO3C012701.2.1	E5676_scaffold306G001660	MELO3C012701.2.1	MELO3C012701.2.1	MELO3C012701.2.1	5	5	27	23.451	0.983796	1.03287	0.977256	0.401936	0.320206	0.337687	2.9304e-05	0.644696	1.56341	E5676_scaffold306G001660	103489701	Phloem filament protein	GO:0016021,GO:0004869	integral component of membrane|cysteine-type endopeptidase inhibitor activity
MELO3C012702.2.1	LOC103489701	MELO3C012702.2.1	MELO3C012702.2.1	MELO3C012702.2.1	2	1	8.8	23.78	-1.7969	-1.94347	-1.97155	-2.46824	-2.64788	-2.58774	0.000927876	0.663978	1.58445	LOC103489701	103489701	uncharacterized protein LOC103489701	GO:0004869	cysteine-type endopeptidase inhibitor activity											PF07430	PP1	Phloem filament protein PP1 cystatin-like domain
MELO3C012928.2.1	LOC103489907	MELO3C012928.2.1	MELO3C012928.2.1	MELO3C012928.2.1	6	6	11.7	74.75	0.450458	0.409719	0.572141	-0.0757962	-0.2144	-0.117932	0.000651744	0.613482	1.52995	LOC103489907	103489907	long chain acyl-CoA synthetase 1			cmo00061,cmo00071,cmo04146	Fatty acid biosynthesis|Fatty acid degradation|Peroxisome	KOG1256	[I]	Long-chain acyl-CoA synthetases (AMP-forming)	Lipid transport and metabolism	KOG1256	I	decanoate-CoA ligase activity	Lipid transport and metabolism	PF00501	AMP-binding	AMP-binding enzyme
MELO3C012954.2.1	LOC103489926	MELO3C012954.2.1;MELO3C000374.2.1;MELO3C000835.2.1;MELO3C027595.2.1;MELO3C028547.2.1;MELO3C022843.2.1	MELO3C012954.2.1	MELO3C012954.2.1	11	4	13.3	102.87	0.410646	0.395092	0.369006	-0.773395	-0.646604	-0.627134	2.25429e-05	1.07396	2.1052	LOC103489926	103489926	Coatomer subunit beta'	GO:0030663,GO:0005829,GO:0000139,GO:0030117,GO:0005198,GO:0006886,GO:0016192	COPI-coated vesicle membrane|cytosol|Golgi membrane|membrane coat|structural molecule activity|intracellular protein transport|vesicle-mediated transport			KOG0276	[U]	Vesicle coat complex COPI, beta' subunit	Intracellular trafficking, secretion, and vesicular transport	KOG0276	U	The coatomer is a cytosolic protein complex that binds to dilysine motifs and reversibly associates with Golgi non- clathrin-coated vesicles, which further mediate biosynthetic protein transport from the ER, via the Golgi up to the trans Golgi network. Coatomer complex is required for budding from Golgi membranes, and is essential for the retrograde Golgi-to-ER transport of dilysine-tagged protei…	Intracellular trafficking, secretion, and vesicular transport	PF00400	WD40	WD domain, G-beta repeat
MELO3C012971.2.1	E5676_scaffold323G001000	MELO3C012971.2.1	MELO3C012971.2.1	MELO3C012971.2.1	2	2	12.5	15.22	2.30266	2.21748	2.29945	2.94885	3.058	3.0249	6.58081e-05	-0.737389	0.599824	E5676_scaffold323G001000	103489943	Photosystem I reaction center subunit VI	GO:0009535,GO:0016021,GO:0009538,GO:0015979	chloroplast thylakoid membrane|integral component of membrane|photosystem I reaction center|photosynthesis	cmo00195	Photosynthesis
MELO3C013095.2.1	LOC103490044	MELO3C013095.2.1	MELO3C013095.2.1	MELO3C013095.2.1	1	1	1.2	106.57	-3.46197	-3.15091	-3.59649	-3.86933	-4.27491	-4.56071	0.0257053	0.83186	1.77998	LOC103490044	103490044	general transcription factor 3C polypeptide 3 isoform X1	GO:0006383	transcription by RNA polymerase III			KOG2076	[K]	RNA polymerase III transcription factor TFIIIC	Transcription	KOG2076	E	regulation of transcription by RNA polymerase III	Amino acid transport and metabolism	PF13174	TPR_6	Tetratricopeptide repeat
MELO3C013218.2.1	LOC103490184	MELO3C013218.2.1	MELO3C013218.2.1	MELO3C013218.2.1	22	22	21.3	130.24	3.27636	3.25615	3.25978	2.38472	2.323	2.30161	3.50612e-06	0.927654	1.90218	LOC103490184	103490184	Carbamoyl-phosphate synthase (glutamine-hydrolyzing)	GO:0005524,GO:0004088,GO:0046872,GO:0044205	ATP binding|carbamoyl-phosphate synthase (glutamine-hydrolyzing) activity|metal ion binding|'de novo' UMP biosynthetic process	cmo00240,cmo00250	Pyrimidine metabolism|Alanine, aspartate and glutamate metabolism	KOG0370	[R]	Multifunctional pyrimidine synthesis protein CAD (includes carbamoyl-phophate synthetase, aspartate transcarbamylase, and glutamine amidotransferase)	General function prediction only	KOG0370	E	carbamoyl-phosphate synthase (glutamine-hydrolyzing) activity	Amino acid transport and metabolism	PF02142	MGS	MGS-like domain
MELO3C013249.2.1	LOC103490207	MELO3C013249.2.1	MELO3C013249.2.1	MELO3C013249.2.1	2	2	3.6	51.872	-2.12104	-1.96124	-2.22717	-2.73585	-2.6124	-2.95455	0.00627126	0.664449	1.58496	LOC103490207	103490207	alpha-1,3-mannosyl-glycoprotein 2-beta-N-acetylglucosaminyltransferase isoform X1	GO:0016021,GO:0008375,GO:0046872,GO:0006486	integral component of membrane|acetylglucosaminyltransferase activity|metal ion binding|protein glycosylation	cmo00510,cmo00513	N-Glycan biosynthesis|Various types of N-glycan biosynthesis	KOG1413	[G]	N-acetylglucosaminyltransferase I	Carbohydrate transport and metabolism	KOG1413	S	alpha-1,3-mannosylglycoprotein 2-beta-N-acetylglucosaminyltransferase activity	Function unknown	PF03071	GNT-I	GNT-I family
MELO3C013434.2.1	LOC103490355	MELO3C013434.2.1	MELO3C013434.2.1	MELO3C013434.2.1	19	12	15.3	140.29	1.87118	1.90392	1.90805	0.941046	0.935407	0.973981	5.93464e-07	0.94424	1.92417	LOC103490355	103490355	Coatomer subunit alpha	GO:0030126,GO:0000139,GO:0005198,GO:0006886,GO:0016192	COPI vesicle coat|Golgi membrane|structural molecule activity|intracellular protein transport|vesicle-mediated transport			KOG0292	[U]	Vesicle coat complex COPI, alpha subunit	Intracellular trafficking, secretion, and vesicular transport	KOG0292	U	intra-Golgi vesicle-mediated transport	Intracellular trafficking, secretion, and vesicular transport	PF00400	WD40	WD domain, G-beta repeat
MELO3C013473.2.1	E5676_scaffold264G00870	MELO3C013473.2.1	MELO3C013473.2.1	MELO3C013473.2.1	4	4	14.9	36.513	0.298901	0.350299	0.260381	-0.484901	-0.700935	-0.769849	0.000440567	0.955089	1.9387	E5676_scaffold264G00870	103490436	Tetraketide alpha-pyrone reductase 1	GO:0003824,GO:0080110	catalytic activity|sporopollenin biosynthetic process			KOG1502	[V]	Flavonol reductase/cinnamoyl-CoA reductase	Defense mechanisms
MELO3C013562.2.1	LOC103490485	MELO3C013562.2.1	MELO3C013562.2.1	MELO3C013562.2.1	3	3	4.6	59.056	-1.92367	-1.7626	-1.76536	-2.39378	-2.44261	-2.41196	0.000406897	0.598904	1.51457	LOC103490485	103490485	Flavin-containing monooxygenase	GO:0050660,GO:0004499,GO:0050661	flavin adenine dinucleotide binding|N,N-dimethylaniline monooxygenase activity|NADP binding			KOG1399	[Q]	Flavin-containing monooxygenase	Secondary metabolites biosynthesis, transport and catabolism	KOG1399	P	N,N-dimethylaniline monooxygenase activity	Inorganic ion transport and metabolism	PF00743	FMO-like	Flavin-binding monooxygenase-like
MELO3C013723.2.1	LOC103490649	MELO3C013723.2.1;MELO3C019265.2.1	MELO3C013723.2.1	MELO3C013723.2.1	9	7	42.4	19.096	3.58402	3.56426	3.59759	4.51383	4.54464	4.55693	4.7598e-07	-0.956509	0.515302	LOC103490649	103490649	HMG1/2-like protein	GO:0005634	nucleus			KOG0381	[R]	HMG box-containing protein	General function prediction only	KOG0381	B	DNA binding	Chromatin structure and dynamics	PF00505	HMG_box	HMG (high mobility group) box
MELO3C013741.2.1	LOC103490666	MELO3C013741.2.1	MELO3C013741.2.1	MELO3C013741.2.1	8	8	5.2	183.24	0.32017	0.286966	0.359103	-0.88137	-0.97956	-1.00941	8.29451e-06	1.27886	2.42647	LOC103490666	103490666	DNA-directed RNA polymerase subunit	GO:0005634,GO:0003677,GO:0003899,GO:0046872,GO:0006366	nucleus|DNA binding|DNA-directed 5'-3' RNA polymerase activity|metal ion binding|transcription by RNA polymerase II	cmo03020	RNA polymerase	KOG0260	[K]	RNA polymerase II, large subunit	Transcription	KOG0260	K	DNA-directed 5'-3' RNA polymerase activity	Transcription	PF00623	RNA_pol_Rpb1_2	RNA polymerase Rpb1, domain 2
MELO3C013786.2.1	LOC103490714	MELO3C013786.2.1	MELO3C013786.2.1	MELO3C013786.2.1	9	9	8.8	118.23	0.629476	0.639418	0.652474	-0.182976	-0.144131	-0.075803	1.73207e-05	0.774759	1.7109	LOC103490714	103490714	alpha-glucosidase 2	GO:0030246,GO:0004553,GO:0005975	carbohydrate binding|hydrolase activity, hydrolyzing O-glycosyl compounds|carbohydrate metabolic process			KOG1066	[GMO]	Glucosidase II catalytic (alpha) subunit and related enzymes, glycosyl hydrolase family 31	Carbohydrate transport and metabolism |Cell wall/membrane/envelope biogenesis |Posttranslational modification, protein turnover, chaperones	KOG1066	G	alpha-1,3-glucosidase activity	Carbohydrate transport and metabolism	PF01055	Glyco_hydro_31	Glycosyl hydrolases family 31
MELO3C013838.2.1	E5676_scaffold139G001440	MELO3C013838.2.1	MELO3C013838.2.1	MELO3C013838.2.1	5	5	5.5	103.46	-0.153814	0.0388624	-0.0601416	-1.31496	-1.27928	-1.29602	2.5775e-05	1.23839	2.35934	E5676_scaffold139G001440	103490765	Alpha,alpha-trehalose-phosphate synthase	GO:0003824,GO:0005992	catalytic activity|trehalose biosynthetic process	cmo00500	Starch and sucrose metabolism	KOG1050	[G]	Trehalose-6-phosphate synthase component TPS1 and related subunits	Carbohydrate transport and metabolism
MELO3C013875.2.1	E5676_scaffold139G001900	MELO3C013875.2.1	MELO3C013875.2.1	MELO3C013875.2.1	15	14	23.8	69.701	2.61005	2.54327	2.60105	2.00024	2.01138	1.92154	6.612e-05	0.607069	1.52316	E5676_scaffold139G001900	103490814	Methyltransferase	GO:0016021,GO:0008168,GO:0032259	integral component of membrane|methyltransferase activity|methylation
MELO3C013879.2.1	LOC103490818	MELO3C013879.2.1	MELO3C013879.2.1	MELO3C013879.2.1	8	8	7.3	137.65	0.581003	0.60706	0.575158	-0.0902816	-0.0694399	-0.08706	5.66853e-07	0.670001	1.59107	LOC103490818	103490818	LOW QUALITY PROTEIN: regulator of nonsense transcripts 1 homolog	GO:0005737,GO:0005524,GO:0003677,GO:0016787,GO:0003723,GO:0003724,GO:0008270,GO:0000184	cytoplasm|ATP binding|DNA binding|hydrolase activity|RNA binding|RNA helicase activity|zinc ion binding|nuclear-transcribed mRNA catabolic process, nonsense-mediated decay	cmo03013,cmo03015	Nucleocytoplasmic transport|mRNA surveillance pathway	KOG1802	[A]	RNA helicase nonsense mRNA reducing factor (pNORF1)	RNA processing and modification	KOG1802	L	nuclear-transcribed mRNA catabolic process, nonsense-mediated decay	Replication, recombination and repair	PF09416	UPF1_Zn_bind	RNA helicase (UPF2 interacting domain)
MELO3C013891.2.1	LOC103490832	MELO3C013891.2.1	MELO3C013891.2.1	MELO3C013891.2.1	1	1	3.4	40.863	-5.07703	-5.23909	-5.009	-4.14656	-4.32968	-4.49858	0.00306283	-0.783435	0.580982	LOC103490832	103490832	coiled-coil domain-containing protein 97					KOG3044	[S]	Uncharacterized conserved protein	Function unknown	KOG3044	H	Coiled-coil domain containing protein (DUF2052)	Coenzyme transport and metabolism	PF09747	DUF2052	Coiled-coil domain containing protein (DUF2052)
MELO3C013945.2.1	LOC103490889	MELO3C013945.2.1	MELO3C013945.2.1	MELO3C013945.2.1	10	5	38.2	23.907	3.76329	3.78434	3.79987	4.45079	4.46359	4.48814	1.46855e-06	-0.685008	0.622003	LOC103490889	103490889	small heat shock protein, chloroplastic-like isoform X2			cmo04141	Protein processing in endoplasmic reticulum	KOG0710	[O]	Molecular chaperone (small heat-shock protein Hsp26/Hsp42)	Posttranslational modification, protein turnover, chaperones					PF00011	HSP20	Hsp20/alpha crystallin family
MELO3C013946.2.1	LOC103490892	MELO3C013946.2.1	MELO3C013946.2.1	MELO3C013946.2.1	9	4	35.8	23.835	1.10019	1.26193	1.17668	1.80032	1.8544	1.82584	0.000193665	-0.647248	0.638497	LOC103490892	103490892	small heat shock protein, chloroplastic isoform X2			cmo04141	Protein processing in endoplasmic reticulum	KOG0710	[O]	Molecular chaperone (small heat-shock protein Hsp26/Hsp42)	Posttranslational modification, protein turnover, chaperones					PF00011	HSP20	Hsp20/alpha crystallin family
MELO3C014078.2.1	LOC103491002	MELO3C014078.2.1	MELO3C014078.2.1	MELO3C014078.2.1	4	4	5.9	80.179	-0.584711	-0.498508	-0.628171	-1.4585	-1.55403	-1.49792	3.83669e-05	0.933018	1.90927	LOC103491002	103491002	Gamma-tubulin complex component	GO:0005737,GO:0005874,GO:0005815,GO:0000922,GO:0043015,GO:0007020	cytoplasm|microtubule|microtubule organizing center|spindle pole|gamma-tubulin binding|microtubule nucleation			KOG2001	[Z]	Gamma-tubulin complex, DGRIP84/SPC97 component	Cytoskeleton	KOG2001	H	microtubule nucleation by interphase microtubule organizing center	Coenzyme transport and metabolism	PF04130	GCP_C_terminal	Gamma tubulin complex component C-terminal
MELO3C014084.2.1	LOC103491009	MELO3C014084.2.1	MELO3C014084.2.1	MELO3C014084.2.1	22	22	16.9	153.76	3.05466	3.0322	3.06227	2.42752	2.39032	2.36249	6.11482e-06	0.656265	1.576	LOC103491009	103491009	enhancer of mRNA-decapping protein 4	GO:0000932	P-body	cmo03018	RNA degradation	KOG1916	[R]	Nuclear protein, contains WD40 repeats	General function prediction only	KOG1916	S	deadenylation-independent decapping of nuclear-transcribed mRNA	Function unknown	PF16529	Ge1_WD40	WD40 region of Ge1, enhancer of mRNA-decapping protein
MELO3C014086.2.1	LOC103491012	MELO3C014086.2.1	MELO3C014086.2.1	MELO3C014086.2.1	4	4	2.1	201.46	-1.205	-1.23392	-0.999855	-2.31442	-2.20805	-2.39725	0.000225553	1.16032	2.23506	LOC103491012	103491012	proteasome activator subunit 4 isoform X1	GO:0000502,GO:0070577,GO:0016504,GO:0070628,GO:0006281	proteasome complex|lysine-acetylated histone binding|peptidase activator activity|proteasome binding|DNA repair	cmo03050	Proteasome	KOG1851	[S]	Uncharacterized conserved protein	Function unknown	KOG1851	S	lysine-acetylated histone binding	Function unknown	PF11919	DUF3437	Domain of unknown function (DUF3437)
MELO3C014115.2.1	LOC103491036	MELO3C014115.2.1	MELO3C014115.2.1	MELO3C014115.2.1	7	7	2.3	413.23	-0.393712	-0.365594	-0.42562	-1.21955	-1.24409	-1.20758	2.19302e-06	0.828766	1.77617	LOC103491036	103491036	HECT-type E3 ubiquitin transferase	GO:0004842	ubiquitin-protein transferase activity			KOG0939	[OK]	E3 ubiquitin-protein ligase/Putative upstream regulatory element binding protein	Posttranslational modification, protein turnover, chaperones |Transcription	KOG0939	O	ubiquitin protein ligase activity	Posttranslational modification, protein turnover, chaperones	PF00627	UBA	UBA/TS-N domain
MELO3C014354.2.1	LOC103491287	MELO3C014354.2.1	MELO3C014354.2.1	MELO3C014354.2.1	1	1	2.8	44.862	-2.86688	-2.50819	-2.83641	-3.61278	-3.58639	-3.85703	0.00272212	0.948239	1.92952	LOC103491287	103491287	Phospholipase A1	GO:0016021,GO:0008970,GO:0016042	integral component of membrane|phospholipase A1 activity|lipid catabolic process			KOG4569	[I]	Predicted lipase	Lipid transport and metabolism	KOG4569	G	phospholipase A1 activity	Carbohydrate transport and metabolism	PF01764	Lipase_3	Lipase (class 3)
MELO3C014440.2.1	E6C27_scaffold212G00250	MELO3C014440.2.1	MELO3C014440.2.1	MELO3C014440.2.1	3	3	4.2	101.39	-1.80593	-1.89779	-1.89371	-2.95676	-2.68164	-2.44659	0.00528722	0.829191	1.77669	E6C27_scaffold212G00250	103491360	Protein argonaute 16	GO:0003676,GO:0031047	nucleic acid binding|gene silencing by RNA			KOG1041	[J]	Translation initiation factor 2C (eIF-2C) and related proteins	Translation, ribosomal structure and biogenesis
MELO3C014531.2.1	LOC103491445	MELO3C014531.2.1	MELO3C014531.2.1	MELO3C014531.2.1	3	3	5.4	68.003	-1.38949	-1.31472	-1.43812	-1.91728	-1.97595	-2.10839	0.000757321	0.619762	1.53662	LOC103491445	103491445	protein DGS1, mitochondrial	GO:0016021,GO:0005739	integral component of membrane|mitochondrion							ENOG502QQIS	S	Nuclear control of ATPase protein	Function unknown	PF08637	NCA2	ATP synthase regulation protein NCA2
MELO3C014532.2.1	LOC103491446	MELO3C014532.2.1	MELO3C014532.2.1	MELO3C014532.2.1	2	2	1.9	122.11	-3.16469	-2.87839	-2.84888	-4.02913	-3.84777	-3.80375	0.00159618	0.929566	1.9047	LOC103491446	103491446	nuclear pore complex protein NUP96	GO:0005643,GO:0017056,GO:0051028,GO:0015031	nuclear pore|structural constituent of nuclear pore|mRNA transport|protein transport	cmo03013	Nucleocytoplasmic transport	KOG0845	[YU]	Nuclear pore complex, Nup98 component (sc Nup145/Nup100/Nup116)	Nuclear structure |Intracellular trafficking, secretion, and vesicular transport	KOG0845	S	structural constituent of nuclear pore	Function unknown	PF04096	Nucleoporin2	Nucleoporin autopeptidase
MELO3C014542.2.1	LOC103491455	MELO3C014542.2.1	MELO3C014542.2.1	MELO3C014542.2.1	8	8	5.6	199.76	0.69083	0.762757	0.727783	-0.0818479	-0.0946839	-0.204058	4.14902e-05	0.853987	1.80749	LOC103491455	103491455	proteasome-associated protein ECM29 homolog isoform X1	GO:0005737,GO:0000502,GO:0060090,GO:0043248	cytoplasm|proteasome complex|molecular adaptor activity|proteasome assembly			KOG0915	[S]	Uncharacterized conserved protein	Function unknown	KOG0915	D	proteasome assembly	Cell cycle control, cell division, chromosome partitioning	PF13001	Ecm29	Proteasome stabiliser
MELO3C014635.2.1	E6C27_scaffold206G00140	MELO3C014635.2.1;MELO3C031065.2.1;MELO3C000770.2.1	MELO3C014635.2.1	MELO3C014635.2.1	20	7	34.5	68.136	4.07459	3.92869	3.97164	3.20424	3.20792	3.15259	6.77297e-05	0.803389	1.7452	E6C27_scaffold206G00140	103491544	Lipoxygenase	GO:0005737,GO:0046872,GO:0016702,GO:0006633,GO:0031408	cytoplasm|metal ion binding|oxidoreductase activity, acting on single donors with incorporation of molecular oxygen, incorporation of two atoms of oxygen|fatty acid biosynthetic process|oxylipin biosynthetic process	cmo00591,cmo00592	Linoleic acid metabolism|alpha-Linolenic acid metabolism
MELO3C014638.2.1	E5676_scaffold859G00120	MELO3C014638.2.1;MELO3C000684.2.1	MELO3C014638.2.1	MELO3C014638.2.1	22	7	39.1	66.162	4.61687	4.57906	4.57558	3.88902	3.89145	3.84974	2.94104e-06	0.71377	1.64008	E5676_scaffold859G00120	107991008	Lipoxygenase	GO:0005737,GO:0046872,GO:0016702,GO:0006633,GO:0031408	cytoplasm|metal ion binding|oxidoreductase activity, acting on single donors with incorporation of molecular oxygen, incorporation of two atoms of oxygen|fatty acid biosynthetic process|oxylipin biosynthetic process	cmo00591,cmo00592	Linoleic acid metabolism|alpha-Linolenic acid metabolism
MELO3C014676.2.1	LOC103491583	MELO3C014676.2.1	MELO3C014676.2.1	MELO3C014676.2.1	10	5	41.5	35.627	1.77539	1.68598	1.74737	1.0393	1.03645	0.970776	3.14368e-05	0.720735	1.64802	LOC103491583	103491583	Serine/threonine-protein phosphatase	GO:0106306,GO:0106307	protein serine phosphatase activity|protein threonine phosphatase activity	cmo03015,cmo04136	mRNA surveillance pathway|Autophagy - other	KOG0371	[T]	Serine/threonine protein phosphatase 2A, catalytic subunit	Signal transduction mechanisms	KOG0371	T	phosphoprotein phosphatase activity	Signal transduction mechanisms	PF00149	Metallophos	Calcineurin-like phosphoesterase
MELO3C014706.2.1	LOC103491614	MELO3C014706.2.1	MELO3C014706.2.1	MELO3C014706.2.1	26	26	36	83.211	4.92562	4.85488	4.85667	3.7304	3.66778	3.63508	5.02299e-06	1.2013	2.29947	LOC103491614	103491614	protein argonaute 4	GO:0003676,GO:0031047	nucleic acid binding|gene silencing by RNA			KOG1041	[J]	Translation initiation factor 2C (eIF-2C) and related proteins	Translation, ribosomal structure and biogenesis	KOG1041	K	gene silencing by RNA	Transcription	PF02170	PAZ	PAZ domain
MELO3C014721.2.1	LOC103491628	MELO3C014721.2.1	MELO3C014721.2.1	MELO3C014721.2.1	3	3	2.2	122.46	0.323935	0.447534	0.40522	-0.248269	-0.345844	-0.23895	0.000177194	0.669917	1.59098	LOC103491628	103491628	importin-5	GO:0005737,GO:0005634,GO:0031267,GO:0006606	cytoplasm|nucleus|small GTPase binding|protein import into nucleus	cmo03013	Nucleocytoplasmic transport	KOG2171	[YU]	Karyopherin (importin) beta 3	Nuclear structure |Intracellular trafficking, secretion, and vesicular transport	KOG2171	S	ribosomal protein import into nucleus	Function unknown	PF02985	HEAT	HEAT repeat
MELO3C014749.2.1	LOC103491691	MELO3C014749.2.1	MELO3C014749.2.1	MELO3C014749.2.1	10	10	14.7	89.783	0.563805	0.548576	0.540326	-0.345891	-0.395057	-0.31924	2.60854e-06	0.904298	1.87163	LOC103491691	103491691	Acetate--CoA ligase	GO:0003987,GO:0016208,GO:0005524,GO:0019427	acetate-CoA ligase activity|AMP binding|ATP binding|acetyl-CoA biosynthetic process from acetate	cmo00010,cmo00620,cmo00630,cmo00640	Glycolysis / Gluconeogenesis|Pyruvate metabolism|Glyoxylate and dicarboxylate metabolism|Propanoate metabolism	KOG1175	[I]	Acyl-CoA synthetase	Lipid transport and metabolism	KOG1175	I	synthetase	Lipid transport and metabolism	PF00501	AMP-binding	AMP-binding enzyme
MELO3C015091.2.1	E5676_scaffold289G00640	MELO3C015091.2.1	MELO3C015091.2.1	MELO3C015091.2.1	3	3	22.4	16.587	-0.280092	-0.303678	-0.339275	0.330083	0.323583	0.401902	2.67828e-05	-0.659538	0.633081	E5676_scaffold289G00640	103491959	Succinate dehydrogenase subunit 6	GO:0005749	mitochondrial respiratory chain complex II, succinate dehydrogenase complex (ubiquinone)
MELO3C015158.2.1	LOC103492007	MELO3C015158.2.1	MELO3C015158.2.1	MELO3C015158.2.1	12	12	16	98.43	1.82331	1.85458	1.76576	1.05221	0.959984	0.968813	3.08601e-05	0.820877	1.76648	LOC103492007	103492007	nuclear cap-binding protein subunit 1	GO:0005846,GO:0005634,GO:0000339,GO:0045292,GO:0051028	nuclear cap binding complex|nucleus|RNA cap binding|mRNA cis splicing, via spliceosome|mRNA transport	cmo03040,cmo03013,cmo03015	Spliceosome|Nucleocytoplasmic transport|mRNA surveillance pathway	KOG1104	[A]	Nuclear cap-binding complex, subunit NCBP1/CBP80	RNA processing and modification	KOG1104	O	primary miRNA processing	Posttranslational modification, protein turnover, chaperones	PF02854	MIF4G	MIF4G domain
MELO3C015245.2.1	LOC103492099	MELO3C015245.2.1	MELO3C015245.2.1	MELO3C015245.2.1	11	8	26.7	46.78	3.86122	3.91944	3.83511	3.25621	3.1436	3.25987	0.000138733	0.652031	1.57138	LOC103492099	103492099	ATP citrate synthase	GO:0005524,GO:0003878	ATP binding|ATP citrate synthase activity	cmo00020	Citrate cycle (TCA cycle)	KOG1254	[C]	ATP-citrate lyase	Energy production and conversion	KOG1254	C	ATP citrate synthase activity	Energy production and conversion	PF08442	ATP-grasp_2	ATP-grasp domain
MELO3C015306.2.1	LOC103492161	MELO3C015306.2.1	MELO3C015306.2.1	MELO3C015306.2.1	1	1	5.8	14.49	-5.15986	-5.00735	-4.6559	-5.60821	-5.40737	-6.1123	0.0405284	0.768253	1.70321	LOC103492161	103492161	dormancy-associated protein homolog 3-like isoform X2									ENOG502S6R7	S	Dormancy/auxin associated protein	Function unknown	PF05564	Auxin_repressed	Dormancy/auxin associated protein
MELO3C015366.2.1	LOC103492216	MELO3C015366.2.1	MELO3C015366.2.1	MELO3C015366.2.1	3	3	4.4	94.924	-0.957273	-1.07803	-0.9989	-1.76454	-1.73631	-1.71319	4.59536e-05	0.72661	1.65475	LOC103492216	103492216	uncharacterized protein LOC103492216									ENOG502QS8C	O	Domain of unknown function (DUF3444)	Posttranslational modification, protein turnover, chaperones	PF00226	DnaJ	DnaJ domain
MELO3C015421.2.1		MELO3C015421.2.1	MELO3C015421.2.1	MELO3C015421.2.1	1	1	21.1	8.104	-2.73935	-2.80372	-2.6749	-3.42742	-3.6757	-3.13103	0.0142089	0.672057	1.59334
MELO3C015474.2.1	LOC103492327	MELO3C015474.2.1	MELO3C015474.2.1	MELO3C015474.2.1	15	15	37.3	57.569	3.76144	3.71805	3.67299	3.09713	3.06808	3.05762	2.16892e-05	0.643216	1.56181	LOC103492327	103492327	WD-40 repeat-containing protein MSI4					KOG0264	[B]	Nucleosome remodeling factor, subunit CAF1/NURF55/MSI1	Chromatin structure and dynamics	KOG0264	K	chromatin organization	Transcription	PF00400	WD40	WD domain, G-beta repeat
MELO3C015476.2.1	LOC103492329	MELO3C015476.2.1	MELO3C015476.2.1	MELO3C015476.2.1	2	2	3.3	70.902	-3.35783	-2.98867	-3.25538	-4.05861	-3.70766	-3.70485	0.0179703	0.623079	1.54016	LOC103492329	103492329	zinc finger CCCH domain-containing protein 64 isoform X1	GO:0003677,GO:0046872	DNA binding|metal ion binding			KOG2476	[S]	Uncharacterized conserved protein	Function unknown					PF00642	zf-CCCH	Zinc finger C-x8-C-x5-C-x3-H type (and similar)
MELO3C015501.2.1	LOC103492348	MELO3C015501.2.1	MELO3C015501.2.1	MELO3C015501.2.1	4	4	2.9	169.58	-0.228648	-0.272074	-0.259331	-1.26771	-1.46005	-1.36463	4.08878e-05	1.11078	2.15962	LOC103492348	103492348	myosin-17-like	GO:0016459,GO:0003779,GO:0005524,GO:0005516,GO:0003774,GO:0007015	myosin complex|actin binding|ATP binding|calmodulin binding|motor activity|actin filament organization			KOG0160	[Z]	Myosin class V heavy chain	Cytoskeleton	KOG0160	Z	motor activity	Cytoskeleton	PF00063	Myosin_head	Myosin head (motor domain)
MELO3C015521.2.1	LOC103492368	MELO3C015521.2.1	MELO3C015521.2.1	MELO3C015521.2.1	6	6	7.3	99.954	0.601622	0.572844	0.583494	0.0112659	0.00714171	-0.100408	8.18871e-05	0.61332	1.52978	LOC103492368	103492368	tubulin--tyrosine ligase-like protein 12	GO:0005524,GO:0016874,GO:0006464	ATP binding|ligase activity|cellular protein modification process			KOG2155	[O]	Tubulin-tyrosine ligase-related protein	Posttranslational modification, protein turnover, chaperones	KOG2155	I	ATP binding	Lipid transport and metabolism	PF03133	TTL	Tubulin-tyrosine ligase family
MELO3C015549.2.1	E5676_scaffold16G001300	MELO3C015549.2.1	MELO3C015549.2.1	MELO3C015549.2.1	2	2	10.3	22.029	-0.532217	-0.857082	-0.798104	-0.164713	-0.0262945	-0.179495	0.005519	-0.605634	0.657183	E5676_scaffold16G001300	103492396	21 kDa protein	GO:0004857	enzyme inhibitor activity
MELO3C015556.2.1	LOC103492407	MELO3C015556.2.1	MELO3C015556.2.1	MELO3C015556.2.1	1	1	1.4	115.99	-3.37105	-3.39007	-3.62725	-4.35214	-4.55846	-4.03	0.00818198	0.850743	1.80343	LOC103492407	103492407	Lysine ketoglutarate reductase	GO:0016021,GO:0047131,GO:0047130,GO:0033512	integral component of membrane|saccharopine dehydrogenase (NAD+, L-glutamate-forming) activity|saccharopine dehydrogenase (NADP+, L-lysine-forming) activity|L-lysine catabolic process to acetyl-CoA via saccharopine	cmo00310	Lysine degradation	KOG0172	[E]	Lysine-ketoglutarate reductase/saccharopine dehydrogenase	Amino acid transport and metabolism	KOG0172	E	saccharopine dehydrogenase activity	Amino acid transport and metabolism	PF03435	Sacchrp_dh_NADP	Saccharopine dehydrogenase NADP binding domain
MELO3C015607.2.1	E5676_scaffold16G00640	MELO3C015607.2.1	MELO3C015607.2.1	MELO3C015607.2.1	4	3	34.2	13.206	2.46383	2.38902	2.43651	2.97826	3.05482	3.09284	0.00010803	-0.612184	0.654206	E5676_scaffold16G00640	103492450	Cysteine proteinase inhibitor	GO:0004869	cysteine-type endopeptidase inhibitor activity
MELO3C015625.2.1	LOC103492465	MELO3C015625.2.1	MELO3C015625.2.1	MELO3C015625.2.1	4	4	6	98.68	-2.00692	-1.97044	-2.03602	-2.58922	-2.65369	-2.57093	4.44911e-05	0.600151	1.51588	LOC103492465	103492465	Protein FAR1-RELATED SEQUENCE	GO:0005634,GO:0009506,GO:0008270,GO:0006355	nucleus|plasmodesma|zinc ion binding|regulation of transcription, DNA-templated							ENOG502QSJE	S	zinc ion binding	Function unknown	PF03101	FAR1	FAR1 DNA-binding domain
MELO3C015649.2.1	LOC103492483	MELO3C015649.2.1	MELO3C015649.2.1	MELO3C015649.2.1	7	7	9.3	96.791	1.04096	0.954991	1.05111	0.355302	0.167177	0.24184	0.000263132	0.760913	1.69456	LOC103492483	103492483	Cytosine-specific methyltransferase	GO:0005634,GO:0003682,GO:0003886,GO:0003677,GO:0006342,GO:0010425,GO:0051567,GO:0010069	nucleus|chromatin binding|DNA (cytosine-5-)-methyltransferase activity|DNA binding|chromatin silencing|DNA methylation on cytosine within a CNG sequence|histone H3-K9 methylation|zygote asymmetric cytokinesis in embryo sac	cmo00270	Cysteine and methionine metabolism					ENOG502QW29	L	DNA (cytosine-5-)-methyltransferase activity	Replication, recombination and repair	PF00145	DNA_methylase	C-5 cytosine-specific DNA methylase
MELO3C015654.2.1	LOC103492488	MELO3C015654.2.1;REV__MELO3C024840.2.1	MELO3C015654.2.1	MELO3C015654.2.1	7	6	4	218.37	-0.599375	-0.37119	-0.554764	-1.52823	-1.62511	-1.5658	0.000145322	1.0646	2.0916	LOC103492488	103492488	1,3-beta-glucan synthase	GO:0000148,GO:0016021,GO:0003843,GO:0006075,GO:0071555,GO:0008360	1,3-beta-D-glucan synthase complex|integral component of membrane|1,3-beta-D-glucan synthase activity|(1->3)-beta-D-glucan biosynthetic process|cell wall organization|regulation of cell shape			KOG0916	[M]	1,3-beta-glucan synthase/callose synthase catalytic subunit	Cell wall/membrane/envelope biogenesis	KOG0916	J	1,3-beta-D-glucan synthase activity	Translation, ribosomal structure and biogenesis	PF02364	Glucan_synthase	1,3-beta-glucan synthase component
MELO3C015661.2.1	LOC103492490	MELO3C015661.2.1	MELO3C015661.2.1	MELO3C015661.2.1	6	5	3	225.08	1.13854	1.1976	1.10611	0.164962	0.151375	0.115723	5.11891e-06	1.0034	2.00471	LOC103492490	103492490	1,3-beta-glucan synthase	GO:0000148,GO:0016021,GO:0003843,GO:0006075,GO:0071555,GO:0008360	1,3-beta-D-glucan synthase complex|integral component of membrane|1,3-beta-D-glucan synthase activity|(1->3)-beta-D-glucan biosynthetic process|cell wall organization|regulation of cell shape			KOG0916	[M]	1,3-beta-glucan synthase/callose synthase catalytic subunit	Cell wall/membrane/envelope biogenesis	KOG0916	J	1,3-beta-D-glucan synthase activity	Translation, ribosomal structure and biogenesis	PF02364	Glucan_synthase	1,3-beta-glucan synthase component
MELO3C015839.2.1	LOC103492676	MELO3C015839.2.1	MELO3C015839.2.1	MELO3C015839.2.1	4	4	7.2	71.133	-0.974804	-1.05729	-0.936696	-1.50923	-1.61528	-1.62352	0.00031721	0.59308	1.50846	LOC103492676	103492676	Mitochondrial Rho GTPase	GO:0031307,GO:0005509,GO:0005525,GO:0003924,GO:0007005,GO:0009737	integral component of mitochondrial outer membrane|calcium ion binding|GTP binding|GTPase activity|mitochondrion organization|response to abscisic acid			KOG1707	[V]	Predicted Ras related/Rac-GTP binding protein	Defense mechanisms	KOG1707	F	GTPase activity	Nucleotide transport and metabolism	PF00071	Ras	Ras family
MELO3C015840.2.1	LOC103492678	MELO3C015840.2.1	MELO3C015840.2.1	MELO3C015840.2.1	3	3	6.6	60.644	-0.23798	-0.26674	-0.167165	-0.841038	-1.0422	-1.07496	0.000642246	0.762104	1.69596	LOC103492678	103492678	pentatricopeptide repeat-containing protein At4g02820, mitochondrial					KOG4197	[R]	FOG: PPR repeat	General function prediction only	KOG4197	A	endonuclease activity	RNA processing and modification	PF01535	PPR	PPR repeat
MELO3C015895.2.1	LOC103492728	MELO3C015895.2.1	MELO3C015895.2.1	MELO3C015895.2.1	2	2	3.9	69.72	-2.45448	-2.61665	-2.44931	-3.00529	-3.30032	-3.30199	0.00351915	0.69572	1.61969	LOC103492728	103492728	protease Do-like 2, chloroplastic	GO:0009941,GO:0009533,GO:0009535,GO:0004252,GO:0009658,GO:0010206,GO:0030163	chloroplast envelope|chloroplast stromal thylakoid|chloroplast thylakoid membrane|serine-type endopeptidase activity|chloroplast organization|photosystem II repair|protein catabolic process			KOG1320	[O]	Serine protease	Posttranslational modification, protein turnover, chaperones	KOG1320	O	serine-type endopeptidase activity	Posttranslational modification, protein turnover, chaperones	PF13180	PDZ_2	PDZ domain
MELO3C015898.2.1	LOC103492732	MELO3C015898.2.1	MELO3C015898.2.1	MELO3C015898.2.1	2	2	4.5	65.703	-2.57449	-2.76871	-2.88287	-3.67989	-3.41038	-3.52871	0.00258651	0.797636	1.73825	LOC103492732	103492732	protein TRANSPORT INHIBITOR RESPONSE 1	GO:0009734,GO:0016567	auxin-activated signaling pathway|protein ubiquitination	cmo04075	Plant hormone signal transduction	KOG1947	[R]	Leucine rich repeat proteins, some proteins contain F-box	General function prediction only	KOG1947	S	protein ubiquitination	Function unknown	PF18511	F-box_5	F-box
MELO3C015907.2.1	E5676_scaffold411G001880	MELO3C015907.2.1	MELO3C015907.2.1	MELO3C015907.2.1	18	18	39.8	62.758	2.09087	2.05251	2.0827	1.3417	1.38759	1.36181	2.27442e-06	0.711663	1.63769	E5676_scaffold411G001880	103492738	Putative pre-mRNA-splicing factor ATP-dependent RNA helicase DEAH2	GO:0005524,GO:0003676,GO:0003724	ATP binding|nucleic acid binding|RNA helicase activity	cmo03040	Spliceosome	KOG0925	[A]	mRNA splicing factor ATP-dependent RNA helicase	RNA processing and modification
MELO3C015923.2.1	LOC103492756	MELO3C015923.2.1	MELO3C015923.2.1	MELO3C015923.2.1	16	16	23.3	107.53	2.18441	2.11239	2.10816	1.53911	1.48523	1.50343	2.87033e-05	0.625732	1.54299	LOC103492756	103492756	probable glutamyl endopeptidase, chloroplastic	GO:0008236	serine-type peptidase activity			KOG2100	[O]	Dipeptidyl aminopeptidase	Posttranslational modification, protein turnover, chaperones	KOG2100	E	serine-type peptidase activity	Amino acid transport and metabolism	PF00326	Peptidase_S9	Prolyl oligopeptidase family
MELO3C015932.2.1	LOC103492764	MELO3C015932.2.1	MELO3C015932.2.1	MELO3C015932.2.1	5	3	5.4	83.961	-0.21569	-0.260593	-0.278651	-1.02366	-1.02846	-0.918243	5.34441e-05	0.738478	1.66841	LOC103492764	103492764	probable beta-D-xylosidase 2	GO:0005576,GO:0004553,GO:0005975	extracellular region|hydrolase activity, hydrolyzing O-glycosyl compounds|carbohydrate metabolic process							ENOG502QQ55	G	xylan 1,4-beta-xylosidase activity	Carbohydrate transport and metabolism	PF00933	Glyco_hydro_3	Glycosyl hydrolase family 3 N terminal domain
MELO3C015989.2.1	E5676_scaffold411G00740	MELO3C015989.2.1	MELO3C015989.2.1	MELO3C015989.2.1	3	3	5	75.38	-1.22565	-1.17547	-1.11121	-1.89054	-1.78998	-1.75745	0.000247084	0.641877	1.56036	E5676_scaffold411G00740	103492892	Exocyst complex component	GO:0000145,GO:0006904	exocyst|vesicle docking involved in exocytosis			KOG2176	[U]	Exocyst complex, subunit SEC15	Intracellular trafficking, secretion, and vesicular transport
MELO3C016002.2.1	LOC103492811	MELO3C016002.2.1	MELO3C016002.2.1	MELO3C016002.2.1	12	8	40.8	32.204	3.49914	3.472	3.47893	4.07475	4.05636	4.14134	2.33481e-05	-0.607459	0.656352	LOC103492811	103492811	serine/arginine-rich-splicing factor SR34-like isoform X3	GO:0003723	RNA binding	cmo03040	Spliceosome	KOG0105	[A]	Alternative splicing factor ASF/SF2 (RRM superfamily)	RNA processing and modification					PF00076	RRM_1	RNA recognition motif. (a.k.a. RRM, RBD, or RNP domain)
MELO3C016015.2.1	LOC103492829	MELO3C016015.2.1	MELO3C016015.2.1	MELO3C016015.2.1	3	3	2.9	138.15	-1.42824	-1.48352	-1.3048	-2.06656	-2.23952	-2.24531	0.000593416	0.778277	1.71508	LOC103492829	103492829	uncharacterized protein LOC103492829 isoform X1	GO:0005524,GO:0016887	ATP binding|ATPase activity			KOG0737	[O]	AAA+-type ATPase	Posttranslational modification, protein turnover, chaperones	KOG0737	O	ATP binding	Posttranslational modification, protein turnover, chaperones	PF00004	AAA	ATPase family associated with various cellular activities (AAA)
MELO3C016031.2.1	E5676_scaffold411G00330	MELO3C016031.2.1	MELO3C016031.2.1	MELO3C016031.2.1	10	8	45.7	28.559	4.06422	4.06794	4.03485	4.7304	4.70286	4.79383	1.85904e-05	-0.686696	0.621275	E5676_scaffold411G00330	103492839	Glutathione transferase	GO:0005829,GO:0004364,GO:0006749,GO:0009636	cytosol|glutathione transferase activity|glutathione metabolic process|response to toxic substance	cmo00480	Glutathione metabolism	KOG0867	[O]	Glutathione S-transferase	Posttranslational modification, protein turnover, chaperones
MELO3C016048.2.1	LOC103492853	MELO3C016048.2.1	MELO3C016048.2.1	MELO3C016048.2.1	2	2	2.9	77.391	-2.86528	-2.90971	-2.86546	-3.7339	-3.40639	-3.39035	0.00505676	0.63006	1.54763	LOC103492853	103492853	spermatogenesis-associated protein 20 isoform X2	GO:0005975	carbohydrate metabolic process			KOG2244	[R]	Highly conserved protein containing a thioredoxin domain	General function prediction only					PF03190	Thioredox_DsbH	Protein of unknown function, DUF255
MELO3C016119.2.1	LOC103492941	MELO3C016119.2.1;MELO3C011180.2.1	MELO3C016119.2.1	MELO3C016119.2.1	22	22	30.4	80.151	3.6643	3.6553	3.65551	3.03205	3.00997	3.01134	1.27295e-07	0.640583	1.55896	LOC103492941	103492941	trifunctional UDP-glucose 4,6-dehydratase/UDP-4-keto-6-deoxy-D-glucose 3,5-epimerase/UDP-4-keto-L-rhamnose-reductase RHM1	GO:0008460,GO:0009225	dTDP-glucose 4,6-dehydratase activity|nucleotide-sugar metabolic process	cmo00520	Amino sugar and nucleotide sugar metabolism	KOG0747	[G]	Putative NAD+-dependent epimerases	Carbohydrate transport and metabolism	KOG0747	M	dTDP-glucose 4,6-dehydratase activity	Cell wall/membrane/envelope biogenesis	PF04321	RmlD_sub_bind	RmlD substrate binding domain
MELO3C016213.2.1	LOC103493026	MELO3C016213.2.1	MELO3C016213.2.1	MELO3C016213.2.1	1	1	3.3	75.113	-3.55902	-3.37323	-3.66909	-4.3593	-4.48624	-4.34158	0.000907998	0.861927	1.81746	LOC103493026	103493026	Beta-amylase	GO:0102229,GO:0016161,GO:0000272	amylopectin maltohydrolase activity|beta-amylase activity|polysaccharide catabolic process	cmo00500	Starch and sucrose metabolism					ENOG502QW2E	G	amylopectin maltohydrolase activity	Carbohydrate transport and metabolism	PF01373	Glyco_hydro_14	Glycosyl hydrolase family 14
MELO3C016258.2.1	LOC103493067	MELO3C016258.2.1	MELO3C016258.2.1	MELO3C016258.2.1	4	4	12.6	52.034	-0.212942	-0.243434	-0.0990309	-1.07467	-0.953012	-1.07014	0.000139269	0.847474	1.79935	LOC103493067	103493067	LOW QUALITY PROTEIN: nephrocystin-3-like	GO:0005737,GO:0005874,GO:0005886	cytoplasm|microtubule|plasma membrane			KOG1840	[Z]	Kinesin light chain	Cytoskeleton	KOG1840	C	determination of stomach left/right asymmetry	Energy production and conversion	PF13424	TPR_12	Tetratricopeptide repeat
MELO3C016290.2.1	LOC103493094	MELO3C016290.2.1	MELO3C016290.2.1	MELO3C016290.2.1	11	11	17.3	71.968	1.94427	1.94655	1.90205	1.17407	1.20831	1.18792	1.8844e-06	0.740855	1.67117	LOC103493094	103493094	long chain acyl-CoA synthetase 4-like			cmo00061,cmo00071,cmo04146	Fatty acid biosynthesis|Fatty acid degradation|Peroxisome	KOG1256	[I]	Long-chain acyl-CoA synthetases (AMP-forming)	Lipid transport and metabolism	KOG1256	I	decanoate-CoA ligase activity	Lipid transport and metabolism	PF00501	AMP-binding	AMP-binding enzyme
MELO3C016298.2.1	LOC103493102	MELO3C016298.2.1	MELO3C016298.2.1	MELO3C016298.2.1	5	5	27.2	28.228	0.940634	1.01055	0.90909	1.60219	1.51513	1.57706	0.000102707	-0.611367	0.654576	LOC103493102	103493102	uncharacterized protein LOC103493102									ENOG502RXW7	S		Function unknown
MELO3C016326.2.1	E5676_scaffold21G004320	MELO3C016326.2.1	MELO3C016326.2.1	MELO3C016326.2.1	4	4	4.6	111.54	-1.4047	-1.36631	-1.33116	-1.85522	-1.94043	-2.14439	0.00227411	0.612624	1.52904	E5676_scaffold21G004320	103493129	Protein translocase subunit SecA	GO:0016020,GO:0005524,GO:0016464,GO:0015450,GO:0017038,GO:0006605	membrane|ATP binding|chloroplast protein-transporting ATPase activity|P-P-bond-hydrolysis-driven protein transmembrane transporter activity|protein import|protein targeting	cmo03060	Protein export
MELO3C016350.2.1	LOC103493159	MELO3C016350.2.1	MELO3C016350.2.1	MELO3C016350.2.1	2	1	3.9	54.519	-1.97283	-2.25586	-2.27474	-2.97184	-2.76295	-2.9049	0.00350716	0.712087	1.63817	LOC103493159	103493159	probable serine/threonine-protein kinase At5g41260 isoform X2	GO:0005886,GO:0005524,GO:0004672	plasma membrane|ATP binding|protein kinase activity	cmo04075	Plant hormone signal transduction									PF07714	PK_Tyr_Ser-Thr	Protein tyrosine and serine/threonine kinase
MELO3C016448.2.1	LOC103493292	MELO3C016448.2.1	MELO3C016448.2.1	MELO3C016448.2.1	7	7	6.5	120.82	1.05099	1.10092	1.01902	-0.112817	-0.287931	-0.221775	2.33365e-05	1.26448	2.40241	LOC103493292	103493292	Methionine S-methyltransferase	GO:0030732,GO:0030170,GO:0009058,GO:0032259	methionine S-methyltransferase activity|pyridoxal phosphate binding|biosynthetic process|methylation	cmo00450	Selenocompound metabolism					ENOG502QS81	S	methionine S-methyltransferase activity	Function unknown	PF00155	Aminotran_1_2	Aminotransferase class I and II
MELO3C016449.2.1	E5676_scaffold420G00060	MELO3C016449.2.1	MELO3C016449.2.1	MELO3C016449.2.1	4	4	19.9	27.343	0.780058	0.878598	0.870635	1.68362	1.67573	1.70581	1.35672e-05	-0.845292	0.556598	E5676_scaffold420G00060	103493293	22.0 kDa class IV heat shock protein-like			cmo04141	Protein processing in endoplasmic reticulum	KOG0710	[O]	Molecular chaperone (small heat-shock protein Hsp26/Hsp42)	Posttranslational modification, protein turnover, chaperones
MELO3C016463.2.1	LOC103493300	MELO3C016463.2.1;REV__MELO3C018954.2.1	MELO3C016463.2.1	MELO3C016463.2.1	22	21	18.7	134.37	2.75854	2.70442	2.69344	1.38794	1.17253	1.24962	2.57173e-05	1.44877	2.72976	LOC103493300	103493300	cullin-associated NEDD8-dissociated protein 1	GO:0010265	SCF complex assembly			KOG1824	[R]	TATA-binding protein-interacting protein	General function prediction only	KOG1824	S	SCF complex assembly	Function unknown	PF08623	TIP120	TATA-binding protein interacting (TIP20)
MELO3C016792.2.1	E5676_scaffold134G002960	MELO3C016792.2.1	MELO3C016792.2.1	MELO3C016792.2.1	6	6	54.1	17.043	3.85277	3.78708	3.80796	4.39511	4.42262	4.46594	2.70364e-05	-0.611955	0.65431	E5676_scaffold134G002960	103493582	MFP1 attachment factor 1-like	GO:0005634,GO:0048527,GO:0000278	nucleus|lateral root development|mitotic cell cycle
MELO3C016817.2.1	E6C27_scaffold255G001560	MELO3C016817.2.1	MELO3C016817.2.1	MELO3C016817.2.1	3	2	4.6	79.793	-1.00894	-0.835521	-0.78225	-1.72645	-1.7969	-1.65492	0.000438232	0.850519	1.80315	E6C27_scaffold255G001560	103493603	Calcium-transporting ATPase	GO:0016021,GO:0005524,GO:0005516,GO:0005388	integral component of membrane|ATP binding|calmodulin binding|P-type calcium transporter activity			KOG0204	[P]	Calcium transporting ATPase	Inorganic ion transport and metabolism
MELO3C016890.2.1	LOC103493679	MELO3C016890.2.1;MELO3C016894.2.1	MELO3C016890.2.1;MELO3C016894.2.1	MELO3C016890.2.1;MELO3C016894.2.1	16	16	18.3	92.511	2.68781	2.58857	2.66395	1.69756	1.67553	1.61326	1.48152e-05	0.984664	1.97885	LOC103493679	103493679	Aminopeptidase	GO:0043231,GO:0016020,GO:0004177,GO:0008237,GO:0008270	intracellular membrane-bounded organelle|membrane|aminopeptidase activity|metallopeptidase activity|zinc ion binding			KOG1046	[EO]	Puromycin-sensitive aminopeptidase and related aminopeptidases	Amino acid transport and metabolism |Posttranslational modification, protein turnover, chaperones	KOG1046	E	metalloaminopeptidase activity	Amino acid transport and metabolism	PF01433	Peptidase_M1	Peptidase family M1 domain
MELO3C016897.2.1	LOC103493686	MELO3C016897.2.1	MELO3C016897.2.1	MELO3C016897.2.1	8	7	37.9	26.951	4.07319	4.06848	4.01573	4.76071	4.72003	4.77526	9.32182e-06	-0.699529	0.615773	LOC103493686	103493686	17.9 kDa class II heat shock protein-like			cmo04141	Protein processing in endoplasmic reticulum	KOG0710	[O]	Molecular chaperone (small heat-shock protein Hsp26/Hsp42)	Posttranslational modification, protein turnover, chaperones	KOG0710	O	response to heat	Posttranslational modification, protein turnover, chaperones	PF00011	HSP20	Hsp20/alpha crystallin family
MELO3C016930.2.1	E5676_scaffold134G001580	MELO3C016930.2.1	MELO3C016930.2.1	MELO3C016930.2.1	3	3	12.2	33.861	-0.00188399	-0.0363714	-0.0796925	-0.59185	-0.718138	-0.620002	0.000169121	0.604014	1.51994	E5676_scaffold134G001580	103493715	3-ketoacyl-CoA synthase	GO:0016021,GO:0102336,GO:0102337,GO:0102338,GO:0102756,GO:0006633	integral component of membrane|3-oxo-arachidoyl-CoA synthase activity|3-oxo-cerotoyl-CoA synthase activity|3-oxo-lignoceronyl-CoA synthase activity|very-long-chain 3-ketoacyl-CoA synthase activity|fatty acid biosynthetic process	cmo00062,cmo04626	Fatty acid elongation|Plant-pathogen interaction
MELO3C016960.2.1	E5676_scaffold134G001250	MELO3C016960.2.1	MELO3C016960.2.1	MELO3C016960.2.1	8	8	6	135.52	1.2662	1.2237	1.2237	0.463147	0.331991	0.272926	0.000108881	0.881848	1.84273	E5676_scaffold134G001250	103493748	DNA-directed RNA polymerase subunit beta	GO:0003677,GO:0003899,GO:0046872,GO:0032549,GO:0006351	DNA binding|DNA-directed 5'-3' RNA polymerase activity|metal ion binding|ribonucleoside binding|transcription, DNA-templated			KOG0214	[K]	RNA polymerase II, second largest subunit	Transcription
MELO3C016973.2.1	LOC103493764	MELO3C016973.2.1	MELO3C016973.2.1	MELO3C016973.2.1	11	11	9.6	149.62	1.42772	1.45113	1.41677	0.624076	0.485979	0.697813	0.000191301	0.829249	1.77676	LOC103493764	103493764	CHD3-type chromatin-remodeling factor PICKLE	GO:0005524,GO:0004386,GO:0016787,GO:0046872,GO:0070615	ATP binding|helicase activity|hydrolase activity|metal ion binding|nucleosome-dependent ATPase activity			KOG0383	[R]	Predicted helicase	General function prediction only	KOG0383	K	peripheral T cell tolerance induction	Transcription	PF00176	SNF2_N	SNF2 family N-terminal domain
MELO3C016986.2.1	LOC103493774	MELO3C016986.2.1	MELO3C016986.2.1	MELO3C016986.2.1	2	2	4.7	49.248	-1.76211	-1.89469	-1.87802	-2.39404	-2.84747	-2.76664	0.00481077	0.824442	1.77085	LOC103493774	103493774	aberrant root formation protein 4 isoform X2													PF08568	Kinetochor_Ybp2	Uncharacterised protein family, YAP/Alf4/glomulin
MELO3C016987.2.1	LOC103493775	MELO3C016987.2.1	MELO3C016987.2.1	MELO3C016987.2.1	4	4	4.3	130.9	-1.12627	-1.12463	-1.08837	-2.29393	-2.20116	-2.21491	3.66054e-06	1.12358	2.17887	LOC103493775	103493775	trafficking protein particle complex II-specific subunit 120 homolog	GO:0005769,GO:0005802,GO:0000919	early endosome|trans-Golgi network|cell plate assembly			KOG1953	[U]	Targeting complex (TRAPP) subunit	Intracellular trafficking, secretion, and vesicular transport	KOG1953	I	cell plate assembly	Lipid transport and metabolism	PF08626	TRAPPC9-Trs120	Transport protein Trs120 or TRAPPC9, TRAPP II complex subunit
MELO3C016990.2.1	LOC103493779	MELO3C016990.2.1	MELO3C016990.2.1	MELO3C016990.2.1	2	2	3.1	69.899	-1.52846	-1.41756	-1.60552	-2.12037	-2.06227	-2.28529	0.00177236	0.638797	1.55703	LOC103493779	103493779	neurochondrin isoform X1					KOG2611	[S]	Neurochondrin/leucine-rich protein (Neurochondrin)	Function unknown	KOG2611	S	neurochondrin	Function unknown	PF05536	Neurochondrin	Neurochondrin
MELO3C017017.2.1	LOC103493805	MELO3C017017.2.1;MELO3C017018.2.1	MELO3C017017.2.1	MELO3C017017.2.1	7	7	14.3	60.993	0.395219	0.359393	0.431448	-0.263864	-0.232196	-0.142212	0.000131759	0.608111	1.52426	LOC103493805	103493805	probable acyl-activating enzyme 1, peroxisomal					KOG1176	[I]	Acyl-CoA synthetase	Lipid transport and metabolism	KOG1176	I	ligase activity	Lipid transport and metabolism	PF00501	AMP-binding	AMP-binding enzyme
MELO3C017031.2.1	LOC103493820	MELO3C017031.2.1	MELO3C017031.2.1	MELO3C017031.2.1	4	2	32.9	8.3266	2.38231	2.29049	2.30883	3.08244	3.14589	3.12538	1.95881e-05	-0.790691	0.578067	LOC103493820	103493820	HMG1/2-like protein	GO:0005634	nucleus			KOG0381	[R]	HMG box-containing protein	General function prediction only	KOG0381	B	DNA binding	Chromatin structure and dynamics	PF00505	HMG_box	HMG (high mobility group) box
MELO3C017063.2.1	LOC103493853	MELO3C017063.2.1	MELO3C017063.2.1	MELO3C017063.2.1	17	17	34	71.048	4.02129	3.95931	3.99571	3.07755	3.00733	3.03676	3.96272e-06	0.951553	1.93395	LOC103493853	103493853	Pyrophosphate--fructose 6-phosphate 1-phosphotransferase subunit alpha	GO:0005737,GO:0003872,GO:0005524,GO:0047334,GO:0046872	cytoplasm|6-phosphofructokinase activity|ATP binding|diphosphate-fructose-6-phosphate 1-phosphotransferase activity|metal ion binding	cmo00010,cmo00030,cmo00051	Glycolysis / Gluconeogenesis|Pentose phosphate pathway|Fructose and mannose metabolism	KOG2440	[G]	Pyrophosphate-dependent phosphofructo-1-kinase	Carbohydrate transport and metabolism	KOG2440	G	6-phosphofructokinase activity	Carbohydrate transport and metabolism	PF00365	PFK	Phosphofructokinase
MELO3C017125.2.1	E5676_scaffold350G002050	MELO3C017125.2.1	MELO3C017125.2.1	MELO3C017125.2.1	15	15	35.6	54.555	3.59678	3.58857	3.53973	2.68536	2.66972	2.67504	1.05084e-06	0.898319	1.86389	E5676_scaffold350G002050	103493941	Betaine aldehyde dehydrogenase 1	GO:0016620	oxidoreductase activity, acting on the aldehyde or oxo group of donors, NAD or NADP as acceptor	cmo00260	Glycine, serine and threonine metabolism	KOG2450	[C]	Aldehyde dehydrogenase	Energy production and conversion
MELO3C017132.2.1	LOC103493949	MELO3C017132.2.1	MELO3C017132.2.1	MELO3C017132.2.1	1	1	2.1	68.548	-4.62209	-4.37699	-4.11541	-5.64474	-4.83423	-5.14172	0.0396846	0.835404	1.78436	LOC103493949	103493949	microtubule-associated protein TORTIFOLIA1	GO:0005874,GO:0008017	microtubule|microtubule binding							ENOG502QQTY	S	microtubule binding	Function unknown	PF02985	HEAT	HEAT repeat
MELO3C017136.2.1	E5676_scaffold350G002160	MELO3C017136.2.1	MELO3C017136.2.1	MELO3C017136.2.1	4	4	4.7	111.63	-0.998526	-0.88674	-0.860902	-1.749	-1.87859	-2.01005	0.000367275	0.963825	1.95047	E5676_scaffold350G002160	103493952	Transportin-3	GO:0031267,GO:0006886	small GTPase binding|intracellular protein transport	cmo03013	Nucleocytoplasmic transport	KOG2081	[U]	Nuclear transport regulator	Intracellular trafficking, secretion, and vesicular transport
MELO3C017157.2.1	LOC103493975	MELO3C017157.2.1	MELO3C017157.2.1	MELO3C017157.2.1	2	2	4.3	66.503	-0.693239	-0.778318	-0.750518	-0.226824	-0.19112	-0.0353165	0.000767124	-0.589605	0.664525	LOC103493975	103493975	probable WRKY transcription factor 61 isoform X1	GO:0005634,GO:0003700,GO:0043565	nucleus|DNA-binding transcription factor activity|sequence-specific DNA binding							ENOG502QVE0	K	sequence-specific DNA binding	Transcription	PF03106	WRKY	WRKY DNA -binding domain
MELO3C017221.2.1	E6C27_scaffold274G002930	MELO3C017221.2.1	MELO3C017221.2.1	MELO3C017221.2.1	5	5	8.5	73.163	1.13118	1.20823	1.23839	0.443317	0.414209	0.406522	2.19263e-05	0.77125	1.70675	E6C27_scaffold274G002930	103494038	Histone deacetylase	GO:0032041	NAD-dependent histone deacetylase activity (H3-K14 specific)			KOG1343	[B]	Histone deacetylase complex, catalytic component HDA1	Chromatin structure and dynamics
MELO3C017241.2.1	LOC103494058	MELO3C017241.2.1	MELO3C017241.2.1	MELO3C017241.2.1	5	5	8.8	59.572	-0.773355	-0.859519	-0.78694	-1.28105	-1.48747	-1.46398	0.00101867	0.604225	1.52016	LOC103494058	103494058	pentatricopeptide repeat-containing protein PNM1, mitochondrial					KOG4197	[R]	FOG: PPR repeat	General function prediction only	KOG4197	A	endonuclease activity	RNA processing and modification	PF01535	PPR	PPR repeat
MELO3C017266.2.1	LOC103494086	MELO3C017266.2.1;MELO3C029751.2.1	MELO3C017266.2.1	MELO3C017266.2.1	16	16	32.2	58.767	3.17136	3.16341	3.14084	2.36785	2.36665	2.29991	4.6964e-06	0.813736	1.75776	LOC103494086	103494086	Phenylalanyl-tRNA synthetase beta subunit	GO:0005737,GO:0005524,GO:0000287,GO:0004826,GO:0003723,GO:0006432	cytoplasm|ATP binding|magnesium ion binding|phenylalanine-tRNA ligase activity|RNA binding|phenylalanyl-tRNA aminoacylation	cmo00970	Aminoacyl-tRNA biosynthesis	KOG2472	[J]	Phenylalanyl-tRNA synthetase beta subunit	Translation, ribosomal structure and biogenesis	KOG2472	J	phenylalanine-tRNA ligase activity	Translation, ribosomal structure and biogenesis	PF03483	B3_4	B3/4 domain
MELO3C017287.2.1	LOC103494106	MELO3C017287.2.1	MELO3C017287.2.1	MELO3C017287.2.1	2	2	3	105.62	-2.90105	-2.85328	-2.8991	-3.38255	-3.78598	-3.65031	0.00379411	0.721803	1.64924	LOC103494106	103494106	DNA mismatch repair protein MSH2 isoform X1	GO:0032300,GO:0005634,GO:0005524,GO:0030983,GO:0006298	mismatch repair complex|nucleus|ATP binding|mismatched DNA binding|mismatch repair	cmo03430	Mismatch repair	KOG0219	[L]	Mismatch repair ATPase MSH2 (MutS family)	Replication, recombination and repair	KOG0219	L	negative regulation of reciprocal meiotic recombination	Replication, recombination and repair	PF00488	MutS_V	MutS domain V
MELO3C017291.2.1	LOC103499526	MELO3C017291.2.1;MELO3C017290.2.1	MELO3C017291.2.1;MELO3C017290.2.1	MELO3C017291.2.1;MELO3C017290.2.1	5	5	50.8	7.5517	3.14726	3.14751	3.14471	3.8158	3.87207	3.8893	5.62691e-06	-0.712558	0.610237	LOC103499526	103494112	40S ribosomal protein S28-1	GO:0005840,GO:0003735,GO:0006412	ribosome|structural constituent of ribosome|translation	cmo03010	Ribosome	KOG3502	[J]	40S ribosomal protein S28	Translation, ribosomal structure and biogenesis	KOG3502	J	ribosomal protein	Translation, ribosomal structure and biogenesis	PF01200	Ribosomal_S28e	Ribosomal protein S28e
MELO3C017356.2.1	7G07	MELO3C017356.2.1	MELO3C017356.2.1	MELO3C017356.2.1	1	1	3.3	48.915	-3.30646	-3.25624	-3.31612	-3.66121	-4.0444	-4.33099	0.0210126	0.71926	1.64634	7G07	103494180	phosphoethanolamine N-methyltransferase 1	GO:0000234,GO:0032259,GO:0006656	phosphoethanolamine N-methyltransferase activity|methylation|phosphatidylcholine biosynthetic process	cmo00564	Glycerophospholipid metabolism	KOG1269	[IR]	SAM-dependent methyltransferases	Lipid transport and metabolism |General function prediction only	KOG1269	Q	sterol 24-C-methyltransferase activity	Secondary metabolites biosynthesis, transport and catabolism	PF08241	Methyltransf_11	Methyltransferase domain
MELO3C017366.2.1	LOC103494188	MELO3C017366.2.1	MELO3C017366.2.1	MELO3C017366.2.1	2	2	1.5	147.88	-1.86311	-1.76455	-1.44194	-2.92492	-3.02611	-3.04567	0.000590352	1.30903	2.47775	LOC103494188	103494188	uncharacterized protein LOC103494188	GO:0016832,GO:0005524,GO:0016301,GO:0051287,GO:0050661,GO:0016491,GO:0008270,GO:0005975	aldehyde-lyase activity|ATP binding|kinase activity|NAD binding|NADP binding|oxidoreductase activity|zinc ion binding|carbohydrate metabolic process			KOG0409	[R]	Predicted dehydrogenase	General function prediction only	KOG0409	I	3hydroxyisobutyrate dehydrogenase	Lipid transport and metabolism	PF01116	F_bP_aldolase	Fructose-bisphosphate aldolase class-II
MELO3C017430.2.1	LOC103494239	MELO3C017430.2.1	MELO3C017430.2.1	MELO3C017430.2.1	4	4	36.7	10.352	1.61434	1.62328	1.59725	2.33679	2.28613	2.40837	3.55597e-05	-0.73214	0.60201	LOC103494239	103494239	uncharacterized protein LOC103494239	GO:0005753,GO:0009536	mitochondrial proton-transporting ATP synthase complex|plastid							ENOG502S4AS	S	fiber protein Fb15	Function unknown
MELO3C017490.2.1	LOC103494289	MELO3C017490.2.1	MELO3C017490.2.1	MELO3C017490.2.1	2	2	2.8	93.451	-1.74187	-1.66076	-1.59297	-2.82428	-2.66394	-2.56265	0.000311232	1.01842	2.02571	LOC103494289	103494289	bifunctional dethiobiotin synthetase/7,8-diamino-pelargonic acid aminotransferase, mitochondrial isoform X2	GO:0005524,GO:0004141,GO:0000287,GO:0030170,GO:0008483,GO:0009102	ATP binding|dethiobiotin synthase activity|magnesium ion binding|pyridoxal phosphate binding|transaminase activity|biotin biosynthetic process	cmo00780	Biotin metabolism	KOG1401	[E]	Acetylornithine aminotransferase	Amino acid transport and metabolism					PF00202	Aminotran_3	Aminotransferase class-III
MELO3C017495.2.1	LOC103494293	MELO3C017495.2.1	MELO3C017495.2.1	MELO3C017495.2.1	1	1	2.4	49.575	-4.46248	-4.45402	-4.49633	-5.05772	-4.87643	-5.3149	0.00873049	0.612076	1.52846	LOC103494293	103494293	Glycosyltransferase	GO:0008194	UDP-glycosyltransferase activity			KOG1192	[GC]	UDP-glucuronosyl and UDP-glucosyl transferase	Carbohydrate transport and metabolism |Energy production and conversion	KOG1192	G	Belongs to the UDP-glycosyltransferase family	Carbohydrate transport and metabolism	PF00201	UDPGT	UDP-glucoronosyl and UDP-glucosyl transferase
MELO3C017560.2.1	LOC103494381	MELO3C017560.2.1	MELO3C017560.2.1	MELO3C017560.2.1	9	9	16.1	69.786	3.04727	2.97251	2.97753	2.24995	2.22379	2.26311	9.45504e-06	0.753487	1.68586	LOC103494381	103494381	Succinate dehydrogenase [ubiquinone] flavoprotein subunit, mitochondrial	GO:0005618,GO:0005749,GO:0005524,GO:0050897,GO:0050660,GO:0008177,GO:0022900,GO:0006099	cell wall|mitochondrial respiratory chain complex II, succinate dehydrogenase complex (ubiquinone)|ATP binding|cobalt ion binding|flavin adenine dinucleotide binding|succinate dehydrogenase (ubiquinone) activity|electron transport chain|tricarboxylic acid cycle	cmo00020,cmo00190	Citrate cycle (TCA cycle)|Oxidative phosphorylation	KOG2403	[C]	Succinate dehydrogenase, flavoprotein subunit	Energy production and conversion	KOG2403	C	anaerobic respiration	Energy production and conversion	PF00890	FAD_binding_2	FAD binding domain
MELO3C017564.2.1	LOC103494388	MELO3C017564.2.1	MELO3C017564.2.1	MELO3C017564.2.1	7	7	10.2	72.931	-0.274141	-0.268703	-0.22287	0.280342	0.443156	0.280296	0.000480991	-0.589836	0.664418	LOC103494388	103494388	protein RTF1 homolog	GO:0003677	DNA binding			KOG2402	[K]	Paf1/RNA polymerase II complex, RTF1 component (involved in regulation of TATA box-binding protein)	Transcription	KOG2402	K	RNA polymerase-associated protein RTF1	Transcription	PF03126	Plus-3	Plus-3 domain
MELO3C017565.2.1	LOC103494389	MELO3C017565.2.1	MELO3C017565.2.1	MELO3C017565.2.1	6	6	6.5	111.21	-1.03272	-0.985558	-1.01105	-1.65993	-1.43965	-1.70907	0.00211777	0.593109	1.50849	LOC103494389	103494389	vam6/Vps39-like protein	GO:0006886,GO:0016192	intracellular protein transport|vesicle-mediated transport			KOG2063	[U]	Vacuolar assembly/sorting proteins VPS39/VAM6/VPS3	Intracellular trafficking, secretion, and vesicular transport	KOG2063	S	intracellular protein transport	Function unknown	PF00637	Clathrin	Region in Clathrin and VPS
MELO3C017620.2.1	LOC103494437	MELO3C017620.2.1	MELO3C017620.2.1	MELO3C017620.2.1	3	3	43.2	14.131	1.57058	1.62411	1.52481	2.28885	2.28836	2.35868	3.71327e-05	-0.738798	0.599238	LOC103494437	103494437	uncharacterized protein LOC103494437									ENOG502S3KE	S		Function unknown
MELO3C017650.2.1	E6C27_scaffold46G004250	MELO3C017650.2.1	MELO3C017650.2.1	MELO3C017650.2.1	4	4	4	132.97	-1.51002	-1.47371	-1.57335	-2.59948	-2.66497	-2.83792	0.00010435	1.18176	2.26853	E6C27_scaffold46G004250	103494871	BP28CT domain-containing protein	GO:0005730,GO:0006364	nucleolus|rRNA processing	cmo03008	Ribosome biogenesis in eukaryotes	KOG1837	[S]	Uncharacterized conserved protein	Function unknown
MELO3C017707.2.1	LOC103494533	MELO3C017707.2.1	MELO3C017707.2.1	MELO3C017707.2.1	7	7	42.3	25.063	3.11057	2.94663	3.03094	2.42007	2.46249	2.39939	0.0002912	0.602065	1.51789	LOC103494533	103494533	Eukaryotic translation initiation factor 3 subunit H	GO:0016282,GO:0033290,GO:0005852,GO:0070122,GO:0008237,GO:0003743,GO:0001732	eukaryotic 43S preinitiation complex|eukaryotic 48S preinitiation complex|eukaryotic translation initiation factor 3 complex|isopeptidase activity|metallopeptidase activity|translation initiation factor activity|formation of cytoplasmic translation initiation complex			KOG1560	[J]	Translation initiation factor 3, subunit h (eIF-3h)	Translation, ribosomal structure and biogenesis	KOG1560	J	translation initiation factor activity	Translation, ribosomal structure and biogenesis	PF01398	JAB	JAB1/Mov34/MPN/PAD-1 ubiquitin protease
MELO3C017711.2.1	LOC103494536	MELO3C017711.2.1;MELO3C029008.2.1	MELO3C017711.2.1	MELO3C017711.2.1	17	5	32.9	57.992	3.12045	3.11401	3.1121	2.48473	2.45525	2.51726	4.05619e-06	0.629772	1.54732	LOC103494536	103494536	Prolyl-tRNA synthetase	GO:0005737,GO:0005524,GO:0004827,GO:0006433	cytoplasm|ATP binding|proline-tRNA ligase activity|prolyl-tRNA aminoacylation	cmo00970	Aminoacyl-tRNA biosynthesis	KOG4163	[J]	Prolyl-tRNA synthetase	Translation, ribosomal structure and biogenesis	KOG4163	J	synthetase	Translation, ribosomal structure and biogenesis	PF00587	tRNA-synt_2b	tRNA synthetase class II core domain (G, H, P, S and T)
MELO3C017728.2.1	LOC103494549	MELO3C017728.2.1	MELO3C017728.2.1	MELO3C017728.2.1	19	19	15.7	135.02	2.65227	2.66007	2.59469	1.44821	1.41719	1.45697	9.55951e-07	1.19489	2.28927	LOC103494549	103494549	Isoleucyl-tRNA synthetase	GO:0002161,GO:0005524,GO:0004822,GO:0000049,GO:0006428	aminoacyl-tRNA editing activity|ATP binding|isoleucine-tRNA ligase activity|tRNA binding|isoleucyl-tRNA aminoacylation	cmo00970	Aminoacyl-tRNA biosynthesis	KOG0434	[J]	Isoleucyl-tRNA synthetase	Translation, ribosomal structure and biogenesis	KOG0434	J	Belongs to the class-I aminoacyl-tRNA synthetase family	Translation, ribosomal structure and biogenesis	PF00133	tRNA-synt_1	tRNA synthetases class I (I, L, M and V)
MELO3C017735.2.1	LOC103494556	MELO3C017735.2.1	MELO3C017735.2.1	MELO3C017735.2.1	10	10	10.3	136.66	0.966397	1.06924	1.05202	0.370586	0.336883	0.26357	9.51818e-05	0.705538	1.63075	LOC103494556	103494556	phosphoglucan, water dikinase, chloroplastic isoform X1	GO:0009570,GO:0005524,GO:0019200,GO:0051752,GO:2001070,GO:0046777,GO:0005982	chloroplast stroma|ATP binding|carbohydrate kinase activity|phosphoglucan, water dikinase activity|starch binding|protein autophosphorylation|starch metabolic process							ENOG502QS3J	G	6-phosphoglucan, water dikinase activity	Carbohydrate transport and metabolism	PF00686	CBM_20	Starch binding domain
MELO3C017903.2.1	LOC103494721	MELO3C017903.2.1	MELO3C017903.2.1	MELO3C017903.2.1	4	4	5	99.81	-0.710157	-0.801928	-0.794934	-1.81072	-1.85163	-1.83125	4.77364e-06	1.06219	2.0881	LOC103494721	103494721	periodic tryptophan protein 2 homolog	GO:0005730	nucleolus	cmo03008	Ribosome biogenesis in eukaryotes	KOG0291	[A]	WD40-repeat-containing subunit of the 18S rRNA processing complex	RNA processing and modification	KOG0291	O	ribosomal small subunit assembly	Posttranslational modification, protein turnover, chaperones	PF00400	WD40	WD domain, G-beta repeat
MELO3C017939.2.1	LOC103494752	MELO3C017939.2.1	MELO3C017939.2.1	MELO3C017939.2.1	12	2	42.1	24.395	0.325689	0.327009	0.360006	1.10714	1.17404	1.256	4.59979e-05	-0.841492	0.558066	LOC103494752	103494752	Ribosomal protein L19	GO:0022625,GO:0003723,GO:0003735,GO:0006412	cytosolic large ribosomal subunit|RNA binding|structural constituent of ribosome|translation	cmo03010	Ribosome	KOG1696	[J]	60s ribosomal protein L19	Translation, ribosomal structure and biogenesis	KOG1696	J	structural constituent of ribosome	Translation, ribosomal structure and biogenesis	PF01280	Ribosomal_L19e	Ribosomal protein L19e
MELO3C017965.2.1	LOC103494778	MELO3C017965.2.1	MELO3C017965.2.1	MELO3C017965.2.1	5	5	3.4	168.37	-0.293856	-0.390978	-0.498495	-1.39448	-1.60438	-1.50311	0.000197949	1.10621	2.1528	LOC103494778	103494778	ABC transporter C family member 14-like	GO:0016021,GO:0005524,GO:0042626	integral component of membrane|ATP binding|ATPase-coupled transmembrane transporter activity			KOG0054	[Q]	Multidrug resistance-associated protein/mitoxantrone resistance protein, ABC superfamily	Secondary metabolites biosynthesis, transport and catabolism	KOG0054	V	ATPase activity, coupled to transmembrane movement of substances	Defense mechanisms	PF00664	ABC_membrane	ABC transporter transmembrane region
MELO3C018025.2.1		MELO3C018025.2.1	MELO3C018025.2.1	MELO3C018025.2.1	19	4	45.8	49.578	6.14917	6.103	6.09624	5.49972	5.51104	5.5084	3.58968e-06	0.609754	1.526		103494831	Tubulin alpha chain	GO:0005874,GO:0005525,GO:0003924,GO:0005200,GO:0007017	microtubule|GTP binding|GTPase activity|structural constituent of cytoskeleton|microtubule-based process	cmo04145	Phagosome	KOG1376	[Z]	Alpha tubulin	Cytoskeleton
MELO3C018043.2.1	E5676_scaffold655G00170	MELO3C018043.2.1	MELO3C018043.2.1	MELO3C018043.2.1	3	1	3.8	73.268	-2.68023	-2.71012	-2.7287	-1.97472	-2.0956	-1.96543	9.62331e-05	-0.694435	0.617951	E5676_scaffold655G00170	103494849	Transcription factor GTE7					KOG1474	[K]	Transcription initiation factor TFIID, subunit BDF1 and related bromodomain proteins	Transcription
MELO3C018085.2.1	LOC103494922	MELO3C018085.2.1	MELO3C018085.2.1	MELO3C018085.2.1	2	2	4	63.397	-3.27824	-3.10185	-3.38467	-4.34305	-3.64091	-3.91694	0.0318883	0.712046	1.63813	LOC103494922	103494922	AP-5 complex subunit zeta-1 isoform X1	GO:0044599	AP-5 adaptor complex							ENOG502QVBK	S	double-strand break repair via homologous recombination	Function unknown	PF14764	SPG48	AP-5 complex subunit, vesicle trafficking
MELO3C018097.2.1	LOC103494929	MELO3C018097.2.1;MELO3C024092.2.1	MELO3C018097.2.1	MELO3C018097.2.1	4	4	25.5	16.097	2.34645	2.3037	2.26753	2.94018	2.9871	2.96047	1.58532e-05	-0.656689	0.634332	LOC103494929	103494929	U6 snRNA-associated Sm-like protein LSm4	GO:0005681,GO:0003723,GO:0000398,GO:0000956	spliceosomal complex|RNA binding|mRNA splicing, via spliceosome|nuclear-transcribed mRNA catabolic process	cmo03040,cmo03018	Spliceosome|RNA degradation	KOG3293	[A]	Small nuclear ribonucleoprotein (snRNP)	RNA processing and modification	KOG3293	J	U6 snRNA binding	Translation, ribosomal structure and biogenesis	PF01423	LSM	LSM domain
MELO3C018132.2.1	LOC103494957	MELO3C018132.2.1	MELO3C018132.2.1	MELO3C018132.2.1	1	1	1.1	85.045	-3.10111	-3.09577	-3.1565	-3.86367	-4.00435	-3.80287	0.000250047	0.772502	1.70823	LOC103494957	103494957	kinesin-3 isoform X2	GO:0005524,GO:1990939,GO:0008017,GO:0007018	ATP binding|ATP-dependent microtubule motor activity|microtubule binding|microtubule-based movement			KOG0239	[Z]	Kinesin (KAR3 subfamily)	Cytoskeleton					PF00225	Kinesin	Kinesin motor domain
MELO3C018182.2.1	LOC103494989	MELO3C018182.2.1	MELO3C018182.2.1	MELO3C018182.2.1	13	13	17.7	89.968	1.98189	1.93285	1.92317	1.38265	1.3265	1.29817	3.81266e-05	0.610202	1.52647	LOC103494989	103494989	Ubiquitin carboxyl-terminal hydrolase	GO:0004843,GO:0008270,GO:0016579,GO:0006511	thiol-dependent deubiquitinase|zinc ion binding|protein deubiquitination|ubiquitin-dependent protein catabolic process			KOG0944	[O]	Ubiquitin-specific protease UBP14	Posttranslational modification, protein turnover, chaperones					PF00443	UCH	Ubiquitin carboxyl-terminal hydrolase
MELO3C018224.2.1	LOC103495014	MELO3C018224.2.1	MELO3C018224.2.1	MELO3C018224.2.1	1	1	2.7	84.229	-2.29214	-2.22602	-2.21414	-3.55516	-3.82924	-3.61996	7.85914e-05	1.42402	2.68332	LOC103495014	103495014	LOW QUALITY PROTEIN: trafficking protein particle complex II-specific subunit 130 homolog	GO:0005802,GO:0000919	trans-Golgi network|cell plate assembly			KOG1931	[R]	Putative transmembrane protein	General function prediction only	KOG1931	S	early endosome to Golgi transport	Function unknown	PF11817	Foie-gras_1	Foie gras liver health family 1
MELO3C018322.2.1	LOC103495086	MELO3C018322.2.1	MELO3C018322.2.1	MELO3C018322.2.1	1	1	1.1	108.57	-3.82357	-4.07104	-3.88193	-5.11689	-4.76017	-5.76947	0.0133449	1.29	2.44528	LOC103495086	103495086	DNA helicase	GO:0005524,GO:0003678,GO:0003676,GO:0006310,GO:0006281	ATP binding|DNA helicase activity|nucleic acid binding|DNA recombination|DNA repair	cmo03440	Homologous recombination	KOG0344	[A]	ATP-dependent RNA helicase	RNA processing and modification	KOG0344	L	helicase activity	Replication, recombination and repair	PF00270	DEAD	DEAD/DEAH box helicase
MELO3C018369.2.1	LOC103495125	MELO3C018369.2.1	MELO3C018369.2.1	MELO3C018369.2.1	1	1	10.7	17.373	-2.56638	-2.61498	-2.63837	-2.01515	-1.90389	-1.80513	0.000406595	-0.698521	0.616204	LOC103495125	103495125	ELL-associated factor 2	GO:0032783,GO:0006355	super elongation complex|regulation of transcription, DNA-templated			KOG4795	[K]	Protein associated with transcriptional elongation factor ELL	Transcription	KOG4795	L	positive regulation of transcription, DNA-templated	Replication, recombination and repair	PF09816	EAF	RNA polymerase II transcription elongation factor
MELO3C018382.2.1	E5676_scaffold169G001890	MELO3C018382.2.1	MELO3C018382.2.1	MELO3C018382.2.1	8	8	7.2	122.63	2.07148	2.01317	2.03254	0.952453	0.861473	0.87829	4.0598e-06	1.14166	2.20634	E5676_scaffold169G001890	103495143	Formylglycinamide ribonucleotide amidotransferase	GO:0005524,GO:0046872,GO:0004642,GO:0006189,GO:0006541	ATP binding|metal ion binding|phosphoribosylformylglycinamidine synthase activity|'de novo' IMP biosynthetic process|glutamine metabolic process	cmo00230	Purine metabolism	KOG1907	[F]	Phosphoribosylformylglycinamidine synthase	Nucleotide transport and metabolism
MELO3C018441.2.1	LOC103495227	MELO3C018441.2.1	MELO3C018441.2.1	MELO3C018441.2.1	24	24	24.4	122.23	3.45819	3.43001	3.44063	2.58413	2.51827	2.47471	9.78825e-06	0.917237	1.8885	LOC103495227	103495227	presequence protease 1, chloroplastic/mitochondrial-like	GO:0046872,GO:0008233	metal ion binding|peptidase activity			KOG2019	[RO]	Metalloendoprotease HMP1 (insulinase superfamily)	General function prediction only |Posttranslational modification, protein turnover, chaperones	KOG2019	T	metallopeptidase activity	Signal transduction mechanisms	PF00675	Peptidase_M16	Insulinase (Peptidase family M16)
MELO3C018485.2.1	LOC103495267	MELO3C018485.2.1	MELO3C018485.2.1	MELO3C018485.2.1	3	3	14.2	22.369	-0.732011	-0.680887	-0.708612	0.156289	0.248086	0.157047	1.22225e-05	-0.894311	0.538004	LOC103495267	103495267	22.0 kDa heat shock protein-like			cmo04141	Protein processing in endoplasmic reticulum	KOG0710	[O]	Molecular chaperone (small heat-shock protein Hsp26/Hsp42)	Posttranslational modification, protein turnover, chaperones	KOG0710	O	response to heat	Posttranslational modification, protein turnover, chaperones	PF00011	HSP20	Hsp20/alpha crystallin family
MELO3C018559.2.1	LOC103495344	MELO3C018559.2.1	MELO3C018559.2.1	MELO3C018559.2.1	5	5	3.9	150.01	-0.704316	-0.694999	-0.798507	-1.58781	-1.67173	-1.62686	2.59103e-05	0.896194	1.86115	LOC103495344	103495344	DNA polymerase V	GO:0005829,GO:0005730,GO:0003677,GO:0008134,GO:0006355	cytosol|nucleolus|DNA binding|transcription factor binding|regulation of transcription, DNA-templated			KOG1926	[K]	Predicted regulator of rRNA gene transcription (MYB-binding protein)	Transcription	KOG1926	C	DNA-directed DNA polymerase activity	Energy production and conversion	PF04931	DNA_pol_phi	DNA polymerase phi
MELO3C018632.2.1	LOC103495415	MELO3C018632.2.1	MELO3C018632.2.1	MELO3C018632.2.1	1	1	1.2	82.276	-2.42663	-2.43269	-2.45082	-3.30055	-3.07439	-3.05776	0.000845014	0.70752	1.63299	LOC103495415	103495415	Glycosyltransferase	GO:0008194	UDP-glycosyltransferase activity			KOG1192	[GC]	UDP-glucuronosyl and UDP-glucosyl transferase	Carbohydrate transport and metabolism |Energy production and conversion	KOG1192	G	transferase activity, transferring hexosyl groups	Carbohydrate transport and metabolism	PF00201	UDPGT	UDP-glucoronosyl and UDP-glucosyl transferase
MELO3C018657.2.1	E5676_scaffold13G002610	MELO3C018657.2.1	MELO3C018657.2.1	MELO3C018657.2.1	1	1	5.6	17.505	-2.71618	-2.63108	-2.84554	-1.97728	-2.00309	-2.01005	0.000312729	-0.734129	0.601181	E5676_scaffold13G002610	103495438	Non-specific lipid-transfer protein-like protein	GO:0031225,GO:0005886,GO:0008289,GO:0006869	anchored component of membrane|plasma membrane|lipid binding|lipid transport
MELO3C018681.2.1	LOC103495460	MELO3C018681.2.1	MELO3C018681.2.1	MELO3C018681.2.1	5	5	22	25.275	1.13619	1.06275	1.06454	0.0491245	-0.101861	-0.0516466	2.43454e-05	1.12262	2.17742	LOC103495460	103495460	protein PHLOEM PROTEIN 2-LIKE A1-like									KOG0017	L	transposition, RNA-mediated	Replication, recombination and repair	PF14299	PP2	Phloem protein 2
MELO3C018688.2.1	E5676_scaffold13G002950	MELO3C018688.2.1	MELO3C018688.2.1	MELO3C018688.2.1	3	3	3.9	92.795	-0.767975	-0.832586	-0.76101	-1.42126	-1.37738	-1.35557	3.6861e-05	0.597549	1.51314	E5676_scaffold13G002950	103495468	Dynamin-like protein ARC5	GO:0005525,GO:0003924	GTP binding|GTPase activity			KOG0446	[UR]	Vacuolar sorting protein VPS1, dynamin, and related proteins	Intracellular trafficking, secretion, and vesicular transport |General function prediction only
MELO3C018694.2.1	LOC103495471	MELO3C018694.2.1;MELO3C009817.2.1;MELO3C009798.2.1	MELO3C018694.2.1;MELO3C009817.2.1;MELO3C009798.2.1	MELO3C018694.2.1;MELO3C009817.2.1;MELO3C009798.2.1	2	2	3	79.63	-0.893744	-0.938339	-1.11915	-1.48194	-1.61857	-1.68023	0.00252268	0.609835	1.52608	LOC103495471	103495471	inactive TPR repeat-containing thioredoxin TTL3-like					KOG1124	[R]	FOG: TPR repeat	General function prediction only	KOG0907	C	cell redox homeostasis	Energy production and conversion	PF00085	Thioredoxin	Thioredoxin
MELO3C018715.2.1	LOC103495491	MELO3C018715.2.1	MELO3C018715.2.1	MELO3C018715.2.1	6	4	7.5	97.151	0.225786	0.204824	0.196724	-0.741994	-0.740558	-0.797093	1.20451e-06	0.968993	1.95747	LOC103495491	103495491	LOW QUALITY PROTEIN: probable alpha,alpha-trehalose-phosphate synthase [UDP-forming] 7	GO:0005829,GO:0003824,GO:0005992	cytosol|catalytic activity|trehalose biosynthetic process	cmo00500	Starch and sucrose metabolism	KOG1050	[G]	Trehalose-6-phosphate synthase component TPS1 and related subunits	Carbohydrate transport and metabolism	KOG1050	G	trehalose biosynthetic process	Carbohydrate transport and metabolism	PF00982	Glyco_transf_20	Glycosyltransferase family 20
MELO3C018720.2.1	LOC103495497	MELO3C018720.2.1	MELO3C018720.2.1	MELO3C018720.2.1	1	1	2	79.991	-3.62997	-3.65792	-3.396	-4.76581	-4.17631	-4.34544	0.0110295	0.86789	1.82499	LOC103495497	103495497	F-box/LRR-repeat MAX2 homolog A	GO:0005634,GO:0019005,GO:0009926,GO:0042335,GO:0010187,GO:1902584,GO:0009934,GO:1900618,GO:0009416,GO:0009414,GO:0031146,GO:0010016	nucleus|SCF ubiquitin ligase complex|auxin polar transport|cuticle development|negative regulation of seed germination|positive regulation of response to water deprivation|regulation of meristem structural organization|regulation of shoot system morphogenesis|response to light stimulus|response to water deprivation|SCF-dependent proteasomal ubiquitin-dependent protein catabolic process|shoot syst…							ENOG502QS13	S	regulation of meristem structural organization	Function unknown	PF18511	F-box_5	F-box
MELO3C018724.2.1	E5676_scaffold13G003310	MELO3C018724.2.1	MELO3C018724.2.1	MELO3C018724.2.1	34	20	43.4	100.84	5.10823	5.10756	5.08624	4.20265	4.21285	4.19517	5.69083e-08	0.897118	1.86234	E5676_scaffold13G003310	103495501	Phosphoenolpyruvate carboxylase	GO:0005737,GO:0008964,GO:0015977,GO:0006099	cytoplasm|phosphoenolpyruvate carboxylase activity|carbon fixation|tricarboxylic acid cycle	cmo00620,cmo00710	Pyruvate metabolism|Carbon fixation in photosynthetic organisms
MELO3C018763.2.1	LOC103495538	MELO3C018763.2.1	MELO3C018763.2.1	MELO3C018763.2.1	4	4	9.9	64.585	-0.794834	-0.827083	-0.816964	-1.35747	-1.41533	-1.45926	4.25035e-05	0.597728	1.51333	LOC103495538	103495538	NADH:ubiquinone reductase (non-electrogenic)	GO:0005743,GO:0005777,GO:0005509,GO:0050136	mitochondrial inner membrane|peroxisome|calcium ion binding|NADH dehydrogenase (quinone) activity			KOG2495	[C]	NADH-dehydrogenase (ubiquinone)	Energy production and conversion	KOG2495	C	Oxidoreductase	Energy production and conversion	PF07992	Pyr_redox_2	Pyridine nucleotide-disulphide oxidoreductase
MELO3C018816.2.1	LOC103495599	MELO3C018816.2.1;MELO3C032251.2.1	MELO3C018816.2.1	MELO3C018816.2.1	26	18	29.4	107.91	4.8123	4.72835	4.76098	3.94026	3.98833	3.9255	1.22808e-05	0.815844	1.76033	LOC103495599	103495599	Aconitate hydratase	GO:0051539,GO:0003994,GO:0047780,GO:0046872	4 iron, 4 sulfur cluster binding|aconitate hydratase activity|citrate dehydratase activity|metal ion binding	cmo00020,cmo00630	Citrate cycle (TCA cycle)|Glyoxylate and dicarboxylate metabolism	KOG0452	[AJ]	RNA-binding translational regulator IRP (aconitase superfamily)	RNA processing and modification |Translation, ribosomal structure and biogenesis	KOG0452	C	aconitate hydratase activity	Energy production and conversion	PF00330	Aconitase	Aconitase family (aconitate hydratase)
MELO3C018867.2.1	E5676_scaffold150G00230	MELO3C018867.2.1	MELO3C018867.2.1	MELO3C018867.2.1	1	1	3.6	29.01	-4.42547	-4.66549	-4.23801	-3.58952	-3.63145	-3.86383	0.00760896	-0.748057	0.595405	E5676_scaffold150G00230	103495646	Protein E6-like
MELO3C018868.2.1	E5676_scaffold150G00220	MELO3C018868.2.1	MELO3C018868.2.1	MELO3C018868.2.1	20	20	28.2	84.849	4.15737	4.09436	4.12178	3.08924	3.06325	3.03278	1.68201e-06	1.06275	2.0889	E5676_scaffold150G00220	103495645	26S proteasome non-ATPase regulatory subunit 2 homolog	GO:0008540,GO:0030234,GO:0030163,GO:0042176	proteasome regulatory particle, base subcomplex|enzyme regulator activity|protein catabolic process|regulation of protein catabolic process	cmo03050	Proteasome	KOG2005	[O]	26S proteasome regulatory complex, subunit RPN1/PSMD2	Posttranslational modification, protein turnover, chaperones
MELO3C018888.2.1	LOC103495664	MELO3C018888.2.1	MELO3C018888.2.1	MELO3C018888.2.1	1	1	2.5	34.337	0.327565	0.263754	0.286979	0.885957	0.82409	0.946505	0.000120219	-0.592752	0.663077	LOC103495664	103495664	fasciclin-like arabinogalactan protein 7									ENOG502QV96	S	Fasciclin domain	Function unknown	PF02469	Fasciclin	Fasciclin domain
MELO3C018948.2.1	E5676_scaffold637G00490	MELO3C018948.2.1	MELO3C018948.2.1	MELO3C018948.2.1	20	15	23.3	115.06	4.06046	3.99034	3.99262	3.06636	3.00073	3.02333	5.14103e-06	0.984331	1.9784	E5676_scaffold637G00490	103495729	Alpha-1,4 glucan phosphorylase	GO:0008184,GO:0102250,GO:0102499,GO:0005975	glycogen phosphorylase activity|linear malto-oligosaccharide phosphorylase activity|SHG alpha-glucan phosphorylase activity|carbohydrate metabolic process	cmo00500	Starch and sucrose metabolism	KOG2099	[G]	Glycogen phosphorylase	Carbohydrate transport and metabolism
MELO3C018969.2.1	LOC103495738	MELO3C018969.2.1;MELO3C003601.2.1	MELO3C018969.2.1;MELO3C003601.2.1	MELO3C018969.2.1;MELO3C003601.2.1	5	5	5.2	109.73	-1.15593	-0.995491	-1.02705	-1.64215	-1.64544	-1.74264	0.000475358	0.617254	1.53395	LOC103495738	103495738	L-arabinokinase	GO:0005524,GO:0016301	ATP binding|kinase activity	cmo00520	Amino sugar and nucleotide sugar metabolism	KOG0631	[G]	Galactokinase	Carbohydrate transport and metabolism	KOG0631	G	galactokinase activity	Carbohydrate transport and metabolism	PF00288	GHMP_kinases_N	GHMP kinases N terminal domain
MELO3C019034.2.1	E5676_scaffold401G00030	MELO3C019034.2.1	MELO3C019034.2.1	MELO3C019034.2.1	18	18	20.5	123.93	3.07318	3.10482	3.10105	2.07583	2.06688	2.04165	2.20903e-07	1.03156	2.04424	E5676_scaffold401G00030	103495776	Protein EXPORTIN 1A	GO:0005634,GO:0005049,GO:0031267,GO:0006886	nucleus|nuclear export signal receptor activity|small GTPase binding|intracellular protein transport	cmo03013,cmo03008	Nucleocytoplasmic transport|Ribosome biogenesis in eukaryotes	KOG2020	[YU]	Nuclear transport receptor CRM1/MSN5 (importin beta superfamily)	Nuclear structure |Intracellular trafficking, secretion, and vesicular transport
MELO3C019135.2.1	LOC103495851	MELO3C019135.2.1	MELO3C019135.2.1	MELO3C019135.2.1	8	8	13.4	92.438	-0.360861	-0.334656	-0.422239	-1.07741	-1.13285	-1.19405	5.6945e-05	0.762187	1.69606	LOC103495851	103495851	Amylomaltase	GO:0004134,GO:0102500,GO:2001070	4-alpha-glucanotransferase activity|beta-maltose 4-alpha-glucanotransferase activity|starch binding	cmo00500	Starch and sucrose metabolism									PF00686	CBM_20	Starch binding domain
MELO3C019211.2.1	LOC103495916	MELO3C019211.2.1	MELO3C019211.2.1	MELO3C019211.2.1	2	2	2.1	101.16	-1.79565	-1.78752	-1.67555	-2.6678	-2.98994	-2.65382	0.000944	1.01761	2.02457	LOC103495916	103495916	tetratricopeptide repeat protein 27 homolog					KOG1128	[R]	Uncharacterized conserved protein, contains TPR repeats	General function prediction only	KOG1128	I	fungal-type cell wall organization	Lipid transport and metabolism	PF07719	TPR_2	Tetratricopeptide repeat
MELO3C019320.2.1	LOC103496003	MELO3C019320.2.1	MELO3C019320.2.1	MELO3C019320.2.1	6	5	9.5	75.755	0.0788875	0.0190405	0.111747	-0.696313	-0.665381	-0.691217	1.2595e-05	0.754195	1.68669	LOC103496003	103496003	Acyl-coenzyme A oxidase	GO:0005777,GO:0003997,GO:0071949,GO:0006635	peroxisome|acyl-CoA oxidase activity|FAD binding|fatty acid beta-oxidation	cmo00640,cmo00071,cmo00592,cmo01040,cmo00410,cmo04146	Propanoate metabolism|Fatty acid degradation|alpha-Linolenic acid metabolism|Biosynthesis of unsaturated fatty acids|beta-Alanine metabolism|Peroxisome	KOG0135	[IQ]	Pristanoyl-CoA/acyl-CoA oxidase	Lipid transport and metabolism |Secondary metabolites biosynthesis, transport and catabolism	KOG0135	I	acyl-CoA oxidase activity	Lipid transport and metabolism	PF00441	Acyl-CoA_dh_1	Acyl-CoA dehydrogenase, C-terminal domain
MELO3C019456.2.1	LOC103496113	MELO3C019456.2.1	MELO3C019456.2.1	MELO3C019456.2.1	13	13	9.1	183.78	1.7951	1.81628	1.85703	0.95675	0.965565	0.979396	1.558e-06	0.855564	1.80947	LOC103496113	103496113	UDP-glucose:glycoprotein glucosyltransferase isoform X1	GO:0005788,GO:0003980,GO:0006486	endoplasmic reticulum lumen|UDP-glucose:glycoprotein glucosyltransferase activity|protein glycosylation	cmo04141	Protein processing in endoplasmic reticulum	KOG1879	[G]	UDP-glucose:glycoprotein glucosyltransferase	Carbohydrate transport and metabolism	KOG1879	M	UDP-glucose:glycoprotein glucosyltransferase activity	Cell wall/membrane/envelope biogenesis	PF06427	UDP-g_GGTase	UDP-glucose:Glycoprotein Glucosyltransferase
MELO3C019464.2.1	LOC103496116	MELO3C019464.2.1	MELO3C019464.2.1	MELO3C019464.2.1	2	2	2.6	119.19	-1.46631	-1.43265	-1.5195	-2.6017	-2.60725	-2.7233	1.54152e-05	1.17126	2.25209	LOC103496116	103496116	importin-4 isoform X1	GO:0005737,GO:0005634,GO:0031267,GO:0006606	cytoplasm|nucleus|small GTPase binding|protein import into nucleus	cmo03013	Nucleocytoplasmic transport	KOG2171	[YU]	Karyopherin (importin) beta 3	Nuclear structure |Intracellular trafficking, secretion, and vesicular transport	KOG2171	K	ribosomal protein import into nucleus	Transcription	PF02985	HEAT	HEAT repeat
MELO3C019491.2.1	LOC103496135	MELO3C019491.2.1	MELO3C019491.2.1	MELO3C019491.2.1	2	2	3.2	81.88	-2.36512	-2.39996	-2.36647	-3.06133	-3.0378	-2.82783	0.00134298	0.598475	1.51412	LOC103496135	103496135	LOW QUALITY PROTEIN: nucleolar complex protein 2 homolog	GO:0005634	nucleus			KOG2256	[J]	Predicted protein involved in nuclear export of pre-ribosomes	Translation, ribosomal structure and biogenesis	KOG2256	L	ribosomal large subunit biogenesis	Replication, recombination and repair	PF03715	Noc2	Noc2p family
MELO3C019495.2.1	LOC103496141	MELO3C019495.2.1	MELO3C019495.2.1	MELO3C019495.2.1	2	2	18.5	13.585	1.76005	1.75024	1.7853	2.46414	2.43549	2.53804	2.47374e-05	-0.714028	0.609616	LOC103496141	103496141	Cytochrome b-c1 complex subunit 6	GO:0005743,GO:0070469,GO:0008121,GO:0006122	mitochondrial inner membrane|respirasome|ubiquinol-cytochrome-c reductase activity|mitochondrial electron transport, ubiquinol to cytochrome c	cmo00190	Oxidative phosphorylation	KOG4763	[C]	Ubiquinol-cytochrome c reductase hinge protein	Energy production and conversion	KOG4763	O	ubiquinol-cytochrome-c reductase activity	Posttranslational modification, protein turnover, chaperones	PF02320	UCR_hinge	Ubiquinol-cytochrome C reductase hinge protein
MELO3C019505.2.1	E5676_scaffold1441G00180	MELO3C019505.2.1	MELO3C019505.2.1	MELO3C019505.2.1	9	9	16.3	65.347	1.80434	1.85941	1.79364	1.20402	1.24439	1.1974	1.77503e-05	0.603859	1.51978	E5676_scaffold1441G00180	103496153	Ferredoxin--nitrite reductase	GO:0051539,GO:0020037,GO:0046872,GO:0016491	4 iron, 4 sulfur cluster binding|heme binding|metal ion binding|oxidoreductase activity	cmo00910	Nitrogen metabolism	KOG0560	[P]	Sulfite reductase (ferredoxin)	Inorganic ion transport and metabolism
MELO3C019546.2.1	LOC103496186	MELO3C019546.2.1	MELO3C019546.2.1	MELO3C019546.2.1	3	3	13.4	19.971	-1.25808	-1.3299	-1.31752	-0.68395	-0.59077	-0.83268	0.00125326	-0.59937	0.660042	LOC103496186	103496186	PRKR-interacting protein 1	GO:0003725	double-stranded RNA binding			KOG4055	[S]	Uncharacterized conserved protein	Function unknown	KOG4055	S	double-stranded RNA binding	Function unknown	PF06658	DUF1168	Protein of unknown function (DUF1168)
MELO3C019668.2.1	E5676_scaffold22G00630	MELO3C019668.2.1;MELO3C019699.2.1	MELO3C019668.2.1	MELO3C019668.2.1	22	14	44.5	51.774	5.80328	5.72909	5.75375	4.488	4.4313	4.40631	2.21073e-06	1.32017	2.49695	E5676_scaffold22G00630	103496388	Elongation factor 2-like	GO:0005525,GO:0003924,GO:0003746	GTP binding|GTPase activity|translation elongation factor activity			KOG0469	[J]	Elongation factor 2	Translation, ribosomal structure and biogenesis
MELO3C019674.2.1	E5676_scaffold22G00520	MELO3C019674.2.1	MELO3C019674.2.1	MELO3C019674.2.1	8	8	11.5	98.705	0.0795706	0.222149	0.0957069	-0.558326	-0.488196	-0.365643	0.00111787	0.603197	1.51908	E5676_scaffold22G00520	103496309	Conserved oligomeric Golgi complex subunit 5	GO:0017119,GO:0016020,GO:0006891	Golgi transport complex|membrane|intra-Golgi vesicle-mediated transport			KOG2211	[U]	Predicted Golgi transport complex 1 protein	Intracellular trafficking, secretion, and vesicular transport
MELO3C019697.2.1	E5676_scaffold519G00100	MELO3C019697.2.1	MELO3C019697.2.1	MELO3C019697.2.1	9	2	21	40.082	1.62373	1.50964	1.51936	0.824455	1.00824	0.831542	0.000706949	0.662833	1.58319	E5676_scaffold519G00100	103496388	Elongation factor 2-like	GO:0005525,GO:0003924,GO:0003746	GTP binding|GTPase activity|translation elongation factor activity			KOG0469	[J]	Elongation factor 2	Translation, ribosomal structure and biogenesis
MELO3C019903.2.1	LOC103496516	MELO3C019903.2.1	MELO3C019903.2.1	MELO3C019903.2.1	3	3	27.7	9.4126	3.33279	3.27045	3.2561	3.88699	3.8724	3.91535	2.24613e-05	-0.605134	0.65741	LOC103496516	103496516	uncharacterized protein LOC103496516	GO:0005739,GO:0042030,GO:0032780	mitochondrion|ATPase inhibitor activity|negative regulation of ATPase activity							ENOG502S7NJ	S	protein At2g27730, mitochondrial-like	Function unknown	PF04568	IATP	Mitochondrial ATPase inhibitor, IATP
MELO3C019925.2.1	LOC103496537	MELO3C019925.2.1	MELO3C019925.2.1	MELO3C019925.2.1	8	7	23.6	34.745	0.185378	0.219816	0.160638	0.713946	0.893287	0.817633	0.000347106	-0.619678	0.650816	LOC103496537	103496537	ABSCISIC ACID-INSENSITIVE 5-like protein 2 isoform X2	GO:0005634,GO:0003700,GO:0045893	nucleus|DNA-binding transcription factor activity|positive regulation of transcription, DNA-templated	cmo04075	Plant hormone signal transduction									PF00170	bZIP_1	bZIP transcription factor
MELO3C019943.2.1	LOC103496556	MELO3C019943.2.1	MELO3C019943.2.1	MELO3C019943.2.1	2	2	3.7	65.846	-0.508967	-0.52404	-0.507506	-1.33507	-1.29951	-1.12865	0.000316776	0.740906	1.67122	LOC103496556	103496556	putative CCA tRNA nucleotidyltransferase 2	GO:0016779,GO:0003723,GO:0006396	nucleotidyltransferase activity|RNA binding|RNA processing			KOG2159	[J]	tRNA nucleotidyltransferase/poly(A) polymerase	Translation, ribosomal structure and biogenesis	KOG2159	J	CTP:tRNA cytidylyltransferase activity	Translation, ribosomal structure and biogenesis	PF01743	PolyA_pol	Poly A polymerase head domain
MELO3C019981.2.1	E5676_scaffold409G001350	MELO3C019981.2.1	MELO3C019981.2.1	MELO3C019981.2.1	4	4	24.3	16.549	1.97524	1.93609	1.92592	1.07808	0.827479	1.02226	0.000233821	0.969811	1.95858	E5676_scaffold409G001350	103503358	Poly(A)-binding protein C-terminal interacting protein 6
MELO3C020013.2.1		MELO3C020013.2.1	MELO3C020013.2.1	MELO3C020013.2.1	1	1	12.9	6.7388	-0.0637873	-0.051647	-0.0464355	0.701504	0.611355	0.73471	3.84381e-05	-0.73648	0.600202
MELO3C020331.2.1	E5676_scaffold363G00470	MELO3C020331.2.1	MELO3C020331.2.1	MELO3C020331.2.1	18	18	31.4	81.47	3.8852	3.8475	3.84401	3.01713	2.98945	3.00834	6.51568e-07	0.853929	1.80742	E5676_scaffold363G00470	103496870	NADH dehydrogenase (Ubiquinone) iron-sulfur protein 1	GO:0005743,GO:0051539,GO:0008137,GO:0042773	mitochondrial inner membrane|4 iron, 4 sulfur cluster binding|NADH dehydrogenase (ubiquinone) activity|ATP synthesis coupled electron transport	cmo00190	Oxidative phosphorylation	KOG2282	[C]	NADH-ubiquinone oxidoreductase, NDUFS1/75 kDa subunit	Energy production and conversion
MELO3C020358.2.1	LOC103496895	MELO3C020358.2.1;MELO3C019532.2.1	MELO3C020358.2.1	MELO3C020358.2.1	20	20	26	90.011	3.31398	3.27313	3.30579	2.62483	2.60152	2.49629	6.33395e-05	0.723419	1.65109	LOC103496895	103496895	Methionyl-tRNA synthetase	GO:0005737,GO:0005524,GO:0004825,GO:0000049,GO:0006431	cytoplasm|ATP binding|methionine-tRNA ligase activity|tRNA binding|methionyl-tRNA aminoacylation	cmo00450,cmo00970	Selenocompound metabolism|Aminoacyl-tRNA biosynthesis	KOG1247	[J]	Methionyl-tRNA synthetase	Translation, ribosomal structure and biogenesis	KOG1247	J	methionyl-tRNA aminoacylation	Translation, ribosomal structure and biogenesis	PF01588	tRNA_bind	Putative tRNA binding domain
MELO3C020408.2.1	LOC103496932	MELO3C020408.2.1	MELO3C020408.2.1	MELO3C020408.2.1	11	11	31.2	41.756	3.29638	3.24944	3.22998	2.5416	2.44551	2.45483	2.83156e-05	0.777953	1.7147	LOC103496932	103496932	Methylenetetrahydrofolate reductase (NAD(P)H)	GO:0106312,GO:0106313,GO:0006555,GO:0035999	methylenetetrahydrofolate reductase NADH activity|methylenetetrahydrofolate reductase NADPH activity|methionine metabolic process|tetrahydrofolate interconversion	cmo00670	One carbon pool by folate	KOG0564	[E]	5,10-methylenetetrahydrofolate reductase	Amino acid transport and metabolism	KOG0564	E	methylenetetrahydrofolate reductase (NAD(P)H) activity	Amino acid transport and metabolism	PF02219	MTHFR	Methylenetetrahydrofolate reductase
MELO3C020429.2.1	6F11	MELO3C020429.2.1	MELO3C020429.2.1	MELO3C020429.2.1	21	20	45.5	54.892	5.45562	5.44038	5.42914	4.87018	4.83136	4.85318	1.68775e-06	0.590139	1.50539	6F11	103496952	Serine hydroxymethyltransferase	GO:0004372,GO:0008168,GO:0030170,GO:0019264,GO:0032259,GO:0035999	glycine hydroxymethyltransferase activity|methyltransferase activity|pyridoxal phosphate binding|glycine biosynthetic process from serine|methylation|tetrahydrofolate interconversion	cmo00630,cmo00260,cmo00460,cmo00670	Glyoxylate and dicarboxylate metabolism|Glycine, serine and threonine metabolism|Cyanoamino acid metabolism|One carbon pool by folate	KOG2467	[E]	Glycine/serine hydroxymethyltransferase	Amino acid transport and metabolism	KOG2467	H	glycine hydroxymethyltransferase activity	Coenzyme transport and metabolism	PF00464	SHMT	Serine hydroxymethyltransferase
MELO3C020432.2.1	E5676_scaffold275G00860	MELO3C020432.2.1;MELO3C006291.2.1;REV__MELO3C026973.2.1	MELO3C020432.2.1;MELO3C006291.2.1	MELO3C020432.2.1;MELO3C006291.2.1	25	25	55.1	53.193	6.6903	6.66208	6.64723	5.88544	5.83236	5.83402	2.89083e-06	0.815925	1.76043	E5676_scaffold275G00860	103496953	Adenosylhomocysteinase	GO:0004013,GO:0006730	adenosylhomocysteinase activity|one-carbon metabolic process	cmo00270	Cysteine and methionine metabolism	KOG1370	[H]	S-adenosylhomocysteine hydrolase	Coenzyme transport and metabolism
MELO3C020500.2.1	LOC103497030	MELO3C020500.2.1	MELO3C020500.2.1	MELO3C020500.2.1	19	19	27.9	88.33	3.47522	3.52045	3.49957	2.89544	2.81073	2.89687	3.59443e-05	0.630733	1.54835	LOC103497030	103497030	protein TIC110, chloroplastic	GO:0009941,GO:0061927,GO:0009658,GO:0045037	chloroplast envelope|TOC-TIC supercomplex I|chloroplast organization|protein import into chloroplast stroma							ENOG502QS6A	S	Protein TIC110, chloroplastic-like	Function unknown	PF16940	Tic110	Chloroplast envelope transporter
MELO3C020525.2.1	LOC103497053	MELO3C020525.2.1	MELO3C020525.2.1	MELO3C020525.2.1	1	1	2.2	35.572	-2.80439	-2.78434	-2.54159	-2.17085	-2.08702	-1.87383	0.00551108	-0.666205	0.630162	LOC103497053	103497053	farnesol kinase, chloroplastic	GO:0031969,GO:0016021,GO:0016301	chloroplast membrane|integral component of membrane|kinase activity	cmo00900	Terpenoid backbone biosynthesis	KOG4453	[S]	Predicted ER membrane protein	Function unknown	KOG4453	I	phytol kinase activity	Lipid transport and metabolism
MELO3C020556.2.1	LOC103497088	MELO3C020556.2.1	MELO3C020556.2.1	MELO3C020556.2.1	8	4	27.8	34.306	2.5641	2.46873	2.53121	1.78101	1.78628	1.69717	4.45406e-05	0.766526	1.70117	LOC103497088	103497088	60S acidic ribosomal protein P0	GO:0005840,GO:0042254	ribosome|ribosome biogenesis	cmo03010	Ribosome	KOG0815	[J]	60S acidic ribosomal protein P0	Translation, ribosomal structure and biogenesis	KOG0815	J	ribosome biogenesis	Translation, ribosomal structure and biogenesis	PF00428	Ribosomal_60s	60s Acidic ribosomal protein
MELO3C020588.2.1	E5676_scaffold194G001650	MELO3C020588.2.1;MELO3C003195.2.1	MELO3C020588.2.1	MELO3C020588.2.1	9	1	38.8	18.245	2.46482	2.46022	2.43595	3.36005	3.33934	3.41132	2.44998e-06	-0.916573	0.529766	E5676_scaffold194G001650	103497112	18.5 kDa class I heat shock protein-like			cmo04141	Protein processing in endoplasmic reticulum	KOG0710	[O]	Molecular chaperone (small heat-shock protein Hsp26/Hsp42)	Posttranslational modification, protein turnover, chaperones
MELO3C020662.2.1	LOC103497176	MELO3C020662.2.1	MELO3C020662.2.1	MELO3C020662.2.1	2	2	1.8	124.39	-3.12091	-3.12315	-3.24697	-3.86154	-4.03758	-4.29169	0.00239369	0.899931	1.86598	LOC103497176	103497176	nodulin homeobox isoform X1	GO:0005634,GO:0003697,GO:0009908	nucleus|single-stranded DNA binding|flower development							ENOG502QR3W	K	Homeodomain	Transcription
MELO3C020683.2.1	LOC103497190	MELO3C020683.2.1	MELO3C020683.2.1	MELO3C020683.2.1	18	18	16.8	116.63	2.5638	2.5152	2.49598	1.62505	1.65273	1.59342	4.44196e-06	0.901261	1.8677	LOC103497190	103497190	calcium-transporting ATPase 4, endoplasmic reticulum-type-like	GO:0016021,GO:0005524,GO:0016887,GO:0006816	integral component of membrane|ATP binding|ATPase activity|calcium ion transport			KOG0202	[P]	Ca2+ transporting ATPase	Inorganic ion transport and metabolism	KOG0202	P	calcium-transporting ATPase activity	Inorganic ion transport and metabolism	PF00122	E1-E2_ATPase	E1-E2 ATPase
MELO3C020814.2.1	LOC103497327	MELO3C020814.2.1	MELO3C020814.2.1	MELO3C020814.2.1	12	12	7.9	212.22	1.15759	1.21579	1.20799	0.483067	0.331475	0.319463	0.000126597	0.815787	1.76026	LOC103497327	103497327	E3 ubiquitin-protein ligase UPL3	GO:0004842	ubiquitin-protein transferase activity	cmo04120	Ubiquitin mediated proteolysis	KOG0168	[O]	Putative ubiquitin fusion degradation protein	Posttranslational modification, protein turnover, chaperones	KOG0168	O	negative regulation of histone ubiquitination	Posttranslational modification, protein turnover, chaperones	PF00632	HECT	HECT-domain (ubiquitin-transferase)
MELO3C020836.2.1	LOC103497352	MELO3C020836.2.1	MELO3C020836.2.1	MELO3C020836.2.1	5	5	6.2	95.275	0.410409	0.376829	0.311345	-0.444786	-0.321518	-0.374766	8.46657e-05	0.746551	1.67778	LOC103497352	103497352	transportin-1	GO:0005737,GO:0005634,GO:0031267,GO:0006606	cytoplasm|nucleus|small GTPase binding|protein import into nucleus	cmo03013	Nucleocytoplasmic transport	KOG2023	[YU]	Nuclear transport receptor Karyopherin-beta2/Transportin (importin beta superfamily)	Nuclear structure |Intracellular trafficking, secretion, and vesicular transport	KOG2023	S	ribosomal protein import into nucleus	Function unknown	PF02985	HEAT	HEAT repeat
MELO3C020839.2.1	LOC103497356	MELO3C020839.2.1	MELO3C020839.2.1	MELO3C020839.2.1	18	5	19.7	91.044	0.216499	0.228737	0.233161	-0.250308	-0.55933	-0.526394	0.00238461	0.671476	1.5927	LOC103497356	103497356	Glutaminyl-tRNA synthetase	GO:0005737,GO:0005524,GO:0004819,GO:0006425	cytoplasm|ATP binding|glutamine-tRNA ligase activity|glutaminyl-tRNA aminoacylation	cmo00970	Aminoacyl-tRNA biosynthesis	KOG1148	[J]	Glutaminyl-tRNA synthetase	Translation, ribosomal structure and biogenesis					PF00749	tRNA-synt_1c	tRNA synthetases class I (E and Q), catalytic domain
MELO3C020860.2.1	E5676_scaffold123G00700	MELO3C020860.2.1	MELO3C020860.2.1	MELO3C020860.2.1	15	15	11.5	172.41	0.836589	0.818118	0.821734	-0.142902	-0.391837	-0.262144	0.000111169	1.09111	2.13038	E5676_scaffold123G00700	103497378	DNA polymerase	GO:0005634,GO:0051539,GO:0003677,GO:0003887,GO:0046872,GO:0000166,GO:0006260	nucleus|4 iron, 4 sulfur cluster binding|DNA binding|DNA-directed DNA polymerase activity|metal ion binding|nucleotide binding|DNA replication	cmo03030	DNA replication	KOG0970	[L]	DNA polymerase alpha, catalytic subunit	Replication, recombination and repair
MELO3C020975.2.1	LOC103497489	MELO3C020975.2.1	MELO3C020975.2.1	MELO3C020975.2.1	2	1	5.1	60.117	-3.18567	-3.27131	-3.39075	-3.96093	-3.89284	-3.92649	0.00050405	0.644179	1.56285	LOC103497489	103497489	cytochrome P450 78A7	GO:0016021,GO:0020037,GO:0005506,GO:0004497,GO:0016705,GO:0090709	integral component of membrane|heme binding|iron ion binding|monooxygenase activity|oxidoreductase activity, acting on paired donors, with incorporation or reduction of molecular oxygen|regulation of timing of plant organ formation			KOG0156	[Q]	Cytochrome P450 CYP2 subfamily	Secondary metabolites biosynthesis, transport and catabolism	KOG0156	Q	iron ion binding	Secondary metabolites biosynthesis, transport and catabolism	PF00067	p450	Cytochrome P450
MELO3C020980.2.1	LOC103497495	MELO3C020980.2.1	MELO3C020980.2.1	MELO3C020980.2.1	11	5	15.1	88.475	-0.441129	-0.482952	-0.447101	-1.34468	-1.40042	-1.39119	1.81469e-06	0.921707	1.89435	LOC103497495	103497495	Coatomer subunit gamma	GO:0030126,GO:0000139,GO:0005198,GO:0006886,GO:0016192	COPI vesicle coat|Golgi membrane|structural molecule activity|intracellular protein transport|vesicle-mediated transport			KOG1078	[U]	Vesicle coat complex COPI, gamma subunit	Intracellular trafficking, secretion, and vesicular transport	KOG1078	U	intracellular protein transport	Intracellular trafficking, secretion, and vesicular transport	PF01602	Adaptin_N	Adaptin N terminal region
MELO3C021034.2.1		MELO3C021034.2.1	MELO3C021034.2.1	MELO3C021034.2.1	1	1	15.2	9.0321	-4.23003	-4.0524	-4.09007	-3.35417	-3.46214	-3.46189	0.000423513	-0.698104	0.616382
MELO3C021250.2.1	LOC103497767	MELO3C021250.2.1	MELO3C021250.2.1	MELO3C021250.2.1	6	6	6.3	142.63	0.239141	0.280265	0.271343	-0.730921	-0.87023	-0.931076	5.25047e-05	1.10766	2.15496	LOC103497767	103497767	5-oxoprolinase	GO:0016787	hydrolase activity	cmo00480	Glutathione metabolism	KOG1939	[E]	Oxoprolinase	Amino acid transport and metabolism	KOG1939	E	5-oxoprolinase (ATP-hydrolyzing) activity	Amino acid transport and metabolism	PF01968	Hydantoinase_A	Hydantoinase/oxoprolinase
MELO3C021259.2.1	LOC103497778	MELO3C021259.2.1;MELO3C007545.2.1;MELO3C014650.2.1;MELO3C021914.2.1;MELO3C003377.2.1	MELO3C021259.2.1	MELO3C021259.2.1	5	5	18.2	35.386	2.0006	2.01317	1.93913	0.886408	0.877998	0.928903	2.55143e-06	1.08653	2.12362	LOC103497778	103497778	Peroxidase	GO:0005576,GO:0020037,GO:0046872,GO:0004601,GO:0042744,GO:0006979	extracellular region|heme binding|metal ion binding|peroxidase activity|hydrogen peroxide catabolic process|response to oxidative stress	cmo00940	Phenylpropanoid biosynthesis					ENOG502QTWH	P	hydrogen peroxide catabolic process	Inorganic ion transport and metabolism	PF00141	peroxidase	Peroxidase
MELO3C021272.2.1	E5676_scaffold46G00310	MELO3C021272.2.1	MELO3C021272.2.1	MELO3C021272.2.1	8	8	15.9	66.875	0.796592	0.893065	0.903294	0.248167	0.122227	0.18932	0.000168645	0.677746	1.59964	E5676_scaffold46G00310	103497791	Aldehyde dehydrogenase 22A1	GO:0016620	oxidoreductase activity, acting on the aldehyde or oxo group of donors, NAD or NADP as acceptor			KOG2454	[C]	Betaine aldehyde dehydrogenase	Energy production and conversion
MELO3C021283.2.1	E5676_scaffold46G00210	MELO3C021283.2.1	MELO3C021283.2.1	MELO3C021283.2.1	1	1	3	69.299	-5.39841	-5.03833	-4.76103	-4.56018	-4.16893	-4.00577	0.0293467	-0.820966	0.566063	E5676_scaffold46G00210	103497805	AMSH-like ubiquitin thioesterase 3	GO:0070122,GO:0061578,GO:0008237	isopeptidase activity|Lys63-specific deubiquitinase activity|metallopeptidase activity	cmo04144	Endocytosis	KOG2880	[T]	SMAD6 interacting protein AMSH, contains JAB/MPN/Mov34 domain	Signal transduction mechanisms
MELO3C021345.2.1	LOC103497868	MELO3C021345.2.1;MELO3C006647.2.1	MELO3C021345.2.1;MELO3C006647.2.1	MELO3C021345.2.1;MELO3C006647.2.1	10	10	14.7	81.596	1.3591	1.29209	1.36389	0.189986	0.112244	-0.0963497	0.000137573	1.26974	2.41117	LOC103497868	103497868	cullin-1	GO:0031461,GO:0031625,GO:0006511	cullin-RING ubiquitin ligase complex|ubiquitin protein ligase binding|ubiquitin-dependent protein catabolic process	cmo04141,cmo04120	Protein processing in endoplasmic reticulum|Ubiquitin mediated proteolysis	KOG2166	[D]	Cullins	Cell cycle control, cell division, chromosome partitioning	KOG2166	O	ubiquitin protein ligase binding	Posttranslational modification, protein turnover, chaperones	PF00888	Cullin	Cullin family
MELO3C021434.2.1	LOC103497954	MELO3C021434.2.1	MELO3C021434.2.1	MELO3C021434.2.1	2	2	0.7	254.12	-2.17727	-2.13956	-2.23813	-3.08715	-3.23206	-3.0917	6.80509e-05	0.951983	1.93453	LOC103497954	103497954	DNA polymerase epsilon catalytic subunit	GO:0008622,GO:0051539,GO:0003677,GO:0003887,GO:0000166,GO:0008270,GO:0006281,GO:0006260	epsilon DNA polymerase complex|4 iron, 4 sulfur cluster binding|DNA binding|DNA-directed DNA polymerase activity|nucleotide binding|zinc ion binding|DNA repair|DNA replication	cmo03030,cmo03410,cmo03420	DNA replication|Base excision repair|Nucleotide excision repair	KOG1798	[L]	DNA polymerase epsilon, catalytic subunit A	Replication, recombination and repair	KOG1798	L	DNA replication proofreading	Replication, recombination and repair	PF00136	DNA_pol_B	DNA polymerase family B
MELO3C021447.2.1	LOC103497965	MELO3C021447.2.1	MELO3C021447.2.1	MELO3C021447.2.1	3	3	23.1	12.017	2.25405	2.24969	2.2339	3.14783	3.14021	3.22636	5.14334e-06	-0.925588	0.526466	LOC103497965	103497965	stress-response A/B barrel domain-containing protein At5g22580									ENOG502S4ZC	S	Stress responsive A/B Barrel Domain	Function unknown	PF07876	Dabb	Stress responsive A/B Barrel Domain
MELO3C021456.2.1	LOC103497974	MELO3C021456.2.1	MELO3C021456.2.1	MELO3C021456.2.1	10	9	29.8	31.772	1.84478	1.82542	1.81405	2.45655	2.4818	2.55247	2.41975e-05	-0.668852	0.629007	LOC103497974	103497974	histone deacetylase HDT1-like									ENOG502QVH6	S	chromatin organization	Function unknown	PF17800	NPL	Nucleoplasmin-like domain
MELO3C021457.2.1	LOC103497976	MELO3C021457.2.1	MELO3C021457.2.1	MELO3C021457.2.1	3	2	24.4	14.914	1.61562	1.61369	1.5771	2.32221	2.32938	2.33589	6.38365e-07	-0.727024	0.604149	LOC103497976	103497976	histone deacetylase HDT1-like									ENOG502QVH6	S	chromatin organization	Function unknown	PF17800	NPL	Nucleoplasmin-like domain
MELO3C021553.2.1	LOC103498080	MELO3C021553.2.1	MELO3C021553.2.1	MELO3C021553.2.1	13	9	50.7	23.089	3.65237	3.64423	3.65987	4.33018	4.33814	4.32949	2.20696e-08	-0.680445	0.623973	LOC103498080	103498080	50S ribosomal protein L12, chloroplastic-like	GO:0005840,GO:0003735,GO:0006412	ribosome|structural constituent of ribosome|translation	cmo03010	Ribosome	KOG1715	[J]	Mitochondrial/chloroplast ribosomal protein L12	Translation, ribosomal structure and biogenesis	KOG1715	J	structural constituent of ribosome	Translation, ribosomal structure and biogenesis	PF00542	Ribosomal_L12	Ribosomal protein L7/L12 C-terminal domain
MELO3C021591.2.1	LOC103498116	MELO3C021591.2.1	MELO3C021591.2.1	MELO3C021591.2.1	7	7	8.3	101.06	0.94976	0.977794	1.00855	0.203053	0.0755858	0.0631327	5.49949e-05	0.864777	1.82106	LOC103498116	103498116	golgin candidate 6	GO:0000139,GO:0006886,GO:0048280	Golgi membrane|intracellular protein transport|vesicle fusion with Golgi apparatus			KOG0946	[U]	ER-Golgi vesicle-tethering protein p115	Intracellular trafficking, secretion, and vesicular transport	KOG0946	S	Golgi vesicle docking	Function unknown	PF04869	Uso1_p115_head	Uso1 / p115 like vesicle tethering protein, head region
MELO3C021612.2.1	LOC103498135	MELO3C021612.2.1	MELO3C021612.2.1	MELO3C021612.2.1	1	1	5.1	33.867	-4.51967	-4.28741	-4.20454	-3.61109	-3.4673	-3.61251	0.00186824	-0.773574	0.584967	LOC103498135	103498135	cystinosin homolog	GO:0016021	integral component of membrane			KOG3145	[E]	Cystine transporter Cystinosin	Amino acid transport and metabolism	KOG3145	K	L-cystine transmembrane transporter activity	Transcription	PF04193	PQ-loop	PQ loop repeat
MELO3C021737.2.1	LOC103498253	MELO3C021737.2.1	MELO3C021737.2.1	MELO3C021737.2.1	2	2	1.6	154.43	-1.72569	-1.80472	-1.69986	-3.1778	-3.02241	-3.11333	1.58393e-05	1.36109	2.56879	LOC103498253	103498253	protein NAP1 isoform X1					KOG1917	[R]	Membrane-associated hematopoietic protein	General function prediction only	KOG1917	S	positive regulation of actin filament polymerization	Function unknown	PF09735	Nckap1	Membrane-associated apoptosis protein
MELO3C021766.2.1	E5676_scaffold1814G00070	MELO3C021766.2.1	MELO3C021766.2.1	MELO3C021766.2.1	4	4	13.4	23.215	0.811956	0.836843	0.796772	0.120454	0.1074	0.108806	5.77984e-07	0.70297	1.62785	E5676_scaffold1814G00070	103489701	Phloem filament protein	GO:0004869	cysteine-type endopeptidase inhibitor activity
MELO3C022116.2.1	LOC103498616	MELO3C022116.2.1	MELO3C022116.2.1	MELO3C022116.2.1	1	1	5.8	21.493	-0.38865	-0.365127	-0.277808	1.28698	1.2704	1.29959	1.23867e-06	-1.62952	0.323197	LOC103498616	103498616	22.0 kDa class IV heat shock protein			cmo04141	Protein processing in endoplasmic reticulum	KOG0710	[O]	Molecular chaperone (small heat-shock protein Hsp26/Hsp42)	Posttranslational modification, protein turnover, chaperones	KOG0710	O	response to heat	Posttranslational modification, protein turnover, chaperones	PF00011	HSP20	Hsp20/alpha crystallin family
MELO3C022118.2.1	LOC103498619	MELO3C022118.2.1;MELO3C007392.2.1;MELO3C018819.2.1	MELO3C022118.2.1;MELO3C007392.2.1;MELO3C018819.2.1	MELO3C022118.2.1;MELO3C007392.2.1;MELO3C018819.2.1	2	2	5.6	42.736	-2.23645	-1.80678	-1.84664	-2.54577	-2.65942	-2.50014	0.013996	0.605156	1.52114	LOC103498619	103498619	Hexosyltransferase	GO:0000139,GO:0016021,GO:0048531,GO:0010407,GO:0010584,GO:0006486	Golgi membrane|integral component of membrane|beta-1,3-galactosyltransferase activity|non-classical arabinogalactan protein metabolic process|pollen exine formation|protein glycosylation			KOG2288	[G]	Galactosyltransferases	Carbohydrate transport and metabolism	KOG2288	M	galactosyltransferase activity	Cell wall/membrane/envelope biogenesis	PF01762	Galactosyl_T	Galactosyltransferase
MELO3C022140.2.1	LOC103498643	MELO3C022140.2.1	MELO3C022140.2.1	MELO3C022140.2.1	6	5	15	48.354	-0.0218158	-0.130252	-0.0137671	-0.67669	-0.77498	-0.680397	0.000187242	0.655411	1.57506	LOC103498643	103498643	probable nucleoredoxin 1 isoform X1					KOG2501	[R]	Thioredoxin, nucleoredoxin and related proteins	General function prediction only	KOG2501	O	cellular oxidant detoxification	Posttranslational modification, protein turnover, chaperones	PF13905	Thioredoxin_8	Thioredoxin-like
MELO3C022172.2.1	E5676_scaffold169G00810	MELO3C022172.2.1	MELO3C022172.2.1	MELO3C022172.2.1	3	3	8.7	35.418	-0.860718	-0.78382	-0.910269	-1.91051	-2.13221	-2.24905	0.000298613	1.24565	2.37126	E5676_scaffold169G00810	103498671	TVP38/TMEM64 family membrane protein	GO:0016021	integral component of membrane			KOG3140	[S]	Predicted membrane protein	Function unknown
MELO3C022270.2.1	LOC103498805	MELO3C022270.2.1	MELO3C022270.2.1	MELO3C022270.2.1	4	4	2.9	131.6	-1.16469	-1.15568	-1.16084	-2.08361	-2.32723	-2.28648	0.000141987	1.07204	2.1024	LOC103498805	103498805	nucleolar protein 6 isoform X1	GO:0005829,GO:0005730,GO:0003723	cytosol|nucleolus|RNA binding	cmo03008	Ribosome biogenesis in eukaryotes	KOG2054	[S]	Nucleolar RNA-associated protein (NRAP)	Function unknown	KOG2054	J	tRNA export from nucleus	Translation, ribosomal structure and biogenesis	PF03813	Nrap	Nrap protein domain 1
MELO3C022402.2.1	E6C27_scaffold122G001780	MELO3C022402.2.1	MELO3C022402.2.1	MELO3C022402.2.1	6	6	8	90.095	-0.549014	-0.649559	-0.54501	-1.22558	-1.18723	-1.11171	0.000242458	0.593645	1.50906	E6C27_scaffold122G001780	103498933	Pre-rRNA-processing protein TSR1-like protein	GO:0005634,GO:0042254	nucleus|ribosome biogenesis			KOG1980	[S]	Uncharacterized conserved protein	Function unknown
MELO3C022464.2.1		MELO3C022464.2.1	MELO3C022464.2.1	MELO3C022464.2.1	4	4	7.9	71.538	0.195553	0.118139	0.153103	-0.465037	-0.44093	-0.516164	3.70161e-05	0.629642	1.54718		103498990	Sterol desaturase	GO:0016021,GO:0005506,GO:0016491,GO:0008610	integral component of membrane|iron ion binding|oxidoreductase activity|lipid biosynthetic process	cmo00073	Cutin, suberine and wax biosynthesis
MELO3C022472.2.1	LOC103498996	MELO3C022472.2.1	MELO3C022472.2.1	MELO3C022472.2.1	3	2	5.7	84.058	-1.3031	-1.24347	-1.24008	-2.16314	-2.08627	-2.27418	9.71018e-05	0.912314	1.88206	LOC103498996	103498996	Protein transport protein SEC23	GO:0030127,GO:0005789,GO:0008270,GO:0090114,GO:0006886	COPII vesicle coat|endoplasmic reticulum membrane|zinc ion binding|COPII-coated vesicle budding|intracellular protein transport	cmo04141	Protein processing in endoplasmic reticulum	KOG1986	[U]	Vesicle coat complex COPII, subunit SEC23	Intracellular trafficking, secretion, and vesicular transport	KOG1986	U	COPII-coated vesicle budding	Intracellular trafficking, secretion, and vesicular transport	PF00626	Gelsolin	Gelsolin repeat
MELO3C022488.2.1	LOC103499011	MELO3C022488.2.1	MELO3C022488.2.1	MELO3C022488.2.1	2	2	1.4	139.89	-1.95301	-1.93006	-1.97485	-3.04818	-3.17455	-2.98756	3.87608e-05	1.11746	2.16965	LOC103499011	103499011	Tubulin-specific chaperone D	GO:0048487,GO:0005096,GO:0043547,GO:0007023,GO:0007021	beta-tubulin binding|GTPase activator activity|positive regulation of GTPase activity|post-chaperonin tubulin folding pathway|tubulin complex assembly			KOG1943	[O]	Beta-tubulin folding cofactor D	Posttranslational modification, protein turnover, chaperones	KOG1943	P	post-chaperonin tubulin folding pathway	Inorganic ion transport and metabolism	PF12612	TFCD_C	Tubulin folding cofactor D C terminal
MELO3C022507.2.1	E5676_scaffold266G00380	MELO3C022507.2.1	MELO3C022507.2.1	MELO3C022507.2.1	10	10	24.8	43.315	2.7145	2.63266	2.6513	3.35935	3.41771	3.38765	1.75602e-05	-0.722083	0.606222	E5676_scaffold266G00380	103499033	Fasciclin-like arabinogalactan protein 10
MELO3C022532.2.1	LOC103499061	MELO3C022532.2.1	MELO3C022532.2.1	MELO3C022532.2.1	4	4	5.7	93.91	-1.13589	-1.19827	-1.21616	-1.66939	-1.64427	-2.02064	0.0086511	0.594658	1.51011	LOC103499061	103499061	homeobox-leucine zipper protein ANTHOCYANINLESS 2	GO:0005634,GO:0003677,GO:0000981,GO:0008289	nucleus|DNA binding|DNA-binding transcription factor activity, RNA polymerase II-specific|lipid binding							ENOG502QUAY	K	pigment accumulation in response to UV light	Transcription	PF00046	Homeodomain	Homeodomain
MELO3C022562.2.1	LOC103499098	MELO3C022562.2.1	MELO3C022562.2.1	MELO3C022562.2.1	2	2	3.2	84.515	-2.34394	-2.39312	-2.35168	-3.07741	-3.28709	-3.29603	0.000301479	0.857266	1.8116	LOC103499098	103499098	protein CHROMATIN REMODELING 19 isoform X1	GO:0005524,GO:0070615	ATP binding|nucleosome-dependent ATPase activity			KOG0389	[B]	SNF2 family DNA-dependent ATPase	Chromatin structure and dynamics	KOG0389	L	DNA double-strand break processing	Replication, recombination and repair	PF00176	SNF2_N	SNF2 family N-terminal domain
MELO3C022793.2.1	LOC103499285	MELO3C022793.2.1	MELO3C022793.2.1	MELO3C022793.2.1	19	19	10.4	241.09	2.61487	2.63546	2.58448	1.03744	0.800609	0.834386	2.18669e-05	1.7208	3.29618	LOC103499285	103499285	Acetyl-CoA carboxylase	GO:0003989,GO:0005524,GO:0046872,GO:0006633,GO:2001295	acetyl-CoA carboxylase activity|ATP binding|metal ion binding|fatty acid biosynthetic process|malonyl-CoA biosynthetic process	cmo00620,cmo00640,cmo00061	Pyruvate metabolism|Propanoate metabolism|Fatty acid biosynthesis	KOG0368	[I]	Acetyl-CoA carboxylase	Lipid transport and metabolism	KOG0368	I	acetyl-CoA carboxylase	Lipid transport and metabolism	PF00289	Biotin_carb_N	Biotin carboxylase, N-terminal domain
MELO3C022873.2.1	LOC103499347	MELO3C022873.2.1	MELO3C022873.2.1	MELO3C022873.2.1	16	16	23.8	74.774	3.45103	3.38184	3.40757	2.5125	2.46705	2.54053	6.61148e-06	0.906786	1.87486	LOC103499347	103499347	Threonyl-tRNA synthetase	GO:0005739,GO:0005524,GO:0004829,GO:0006435	mitochondrion|ATP binding|threonine-tRNA ligase activity|threonyl-tRNA aminoacylation	cmo00970	Aminoacyl-tRNA biosynthesis	KOG1637	[J]	Threonyl-tRNA synthetase	Translation, ribosomal structure and biogenesis	KOG1637	J	threonyl-tRNA aminoacylation	Translation, ribosomal structure and biogenesis	PF00587	tRNA-synt_2b	tRNA synthetase class II core domain (G, H, P, S and T)
MELO3C023032.2.1	E6C27_scaffold560G00470	MELO3C023032.2.1	MELO3C023032.2.1	MELO3C023032.2.1	1	1	1.5	91.341	-3.39527	-3.54805	-3.65891	-4.87208	-4.60982	-4.80341	0.000361322	1.22769	2.34192	E6C27_scaffold560G00470	103499444	Mycolic acid cyclopropane synthase	GO:0016491	oxidoreductase activity
MELO3C023056.2.1	LOC103499469	MELO3C023056.2.1	MELO3C023056.2.1	MELO3C023056.2.1	14	14	13.9	119.31	2.12256	2.13598	2.09635	1.48014	1.42719	1.48126	6.64658e-06	0.655434	1.57509	LOC103499469	103499469	protein transport protein Sec24-like At4g32640	GO:0030127,GO:0008270,GO:0006888,GO:0006886	COPII vesicle coat|zinc ion binding|endoplasmic reticulum to Golgi vesicle-mediated transport|intracellular protein transport	cmo04141	Protein processing in endoplasmic reticulum	KOG1984	[U]	Vesicle coat complex COPII, subunit SFB3	Intracellular trafficking, secretion, and vesicular transport	KOG1984	U	ER to Golgi vesicle-mediated transport	Intracellular trafficking, secretion, and vesicular transport	PF00626	Gelsolin	Gelsolin repeat
MELO3C023114.2.1	E5676_scaffold513G00180	MELO3C023114.2.1;MELO3C023551.2.1	MELO3C023114.2.1	MELO3C023114.2.1	7	4	6.2	122.08	-0.389924	-0.261498	-0.319367	-0.930494	-0.96127	-1.11186	0.000544886	0.677612	1.59949	E5676_scaffold513G00180	103499517	Cellulose synthase	GO:0016021,GO:0005886,GO:0016760,GO:0046872,GO:0071555,GO:0030244	integral component of membrane|plasma membrane|cellulose synthase (UDP-forming) activity|metal ion binding|cell wall organization|cellulose biosynthetic process
MELO3C023301.2.1	LOC103499677	MELO3C023301.2.1	MELO3C023301.2.1	MELO3C023301.2.1	19	6	22.5	91.104	3.21029	3.14509	3.16778	2.51153	2.53249	2.48117	1.04201e-05	0.665992	1.58666	LOC103499677	103499677	Glutaminyl-tRNA synthetase	GO:0005737,GO:0005524,GO:0004819,GO:0006425	cytoplasm|ATP binding|glutamine-tRNA ligase activity|glutaminyl-tRNA aminoacylation	cmo00970	Aminoacyl-tRNA biosynthesis	KOG1148	[J]	Glutaminyl-tRNA synthetase	Translation, ribosomal structure and biogenesis	KOG1148	J	glutaminyl-tRNA aminoacylation	Translation, ribosomal structure and biogenesis	PF00749	tRNA-synt_1c	tRNA synthetases class I (E and Q), catalytic domain
MELO3C023325.2.1	LOC103499703	MELO3C023325.2.1	MELO3C023325.2.1	MELO3C023325.2.1	5	5	9.2	71.359	0.219062	0.156723	0.205794	-0.496345	-0.557131	-0.564175	1.39326e-05	0.733077	1.66218	LOC103499703	103499703	SUMO-activating enzyme subunit	GO:0031510,GO:0005524,GO:0046872,GO:0019948,GO:0016925	SUMO activating enzyme complex|ATP binding|metal ion binding|SUMO activating enzyme activity|protein sumoylation	cmo04120	Ubiquitin mediated proteolysis	KOG2013	[O]	SMT3/SUMO-activating complex, catalytic component UBA2	Posttranslational modification, protein turnover, chaperones	KOG2013	H	SUMO activating enzyme activity	Coenzyme transport and metabolism	PF00899	ThiF	ThiF family
MELO3C023339.2.1	LOC103499711	MELO3C023339.2.1	MELO3C023339.2.1	MELO3C023339.2.1	24	4	20.2	143.72	3.17612	3.12997	3.13605	2.10172	2.00424	1.98753	8.36974e-06	1.11622	2.16779	LOC103499711	103499711	Coatomer subunit alpha	GO:0030126,GO:0000139,GO:0005198,GO:0006886,GO:0016192	COPI vesicle coat|Golgi membrane|structural molecule activity|intracellular protein transport|vesicle-mediated transport			KOG0292	[U]	Vesicle coat complex COPI, alpha subunit	Intracellular trafficking, secretion, and vesicular transport	KOG0292	U	intra-Golgi vesicle-mediated transport	Intracellular trafficking, secretion, and vesicular transport	PF00400	WD40	WD domain, G-beta repeat
MELO3C023340.2.1	LOC103499712	MELO3C023340.2.1	MELO3C023340.2.1	MELO3C023340.2.1	22	3	19.9	136.68	0.863485	0.875061	0.841348	-0.213823	-0.181348	-0.288253	5.14496e-06	1.08777	2.12546	LOC103499712	103499712	Coatomer subunit alpha	GO:0030126,GO:0000139,GO:0005198,GO:0006886,GO:0016192	COPI vesicle coat|Golgi membrane|structural molecule activity|intracellular protein transport|vesicle-mediated transport			KOG0292	[U]	Vesicle coat complex COPI, alpha subunit	Intracellular trafficking, secretion, and vesicular transport	KOG0292	U	intra-Golgi vesicle-mediated transport	Intracellular trafficking, secretion, and vesicular transport	PF00400	WD40	WD domain, G-beta repeat
MELO3C023346.2.1	LOC103499718	MELO3C023346.2.1	MELO3C023346.2.1	MELO3C023346.2.1	5	4	13.7	47.621	-0.0790201	-0.0976285	-0.0781321	-0.82033	-0.854	-0.91172	9.2396e-06	0.77709	1.71367	LOC103499718	103499718	Squalene synthase	GO:0016021,GO:0004310,GO:0051996,GO:0008610	integral component of membrane|farnesyl-diphosphate farnesyltransferase activity|squalene synthase activity|lipid biosynthetic process	cmo00100,cmo00909	Steroid biosynthesis|Sesquiterpenoid and triterpenoid biosynthesis	KOG1459	[I]	Squalene synthetase	Lipid transport and metabolism	KOG1459	I	farnesyl-diphosphate farnesyltransferase activity	Lipid transport and metabolism	PF00494	SQS_PSY	Squalene/phytoene synthase
MELO3C023369.2.1	LOC103499751	MELO3C023369.2.1	MELO3C023369.2.1	MELO3C023369.2.1	26	25	27	98.67	3.56373	3.5819	3.58025	2.56307	2.45333	2.41533	1.62555e-05	1.09805	2.14066	LOC103499751	103499751	N-alpha-acetyltransferase 15, NatA auxiliary subunit	GO:0016740	transferase activity			KOG1156	[B]	N-terminal acetyltransferase	Chromatin structure and dynamics	KOG1156	C	N-terminal peptidyl-methionine acetylation	Energy production and conversion	PF12569	NARP1	NMDA receptor-regulated protein 1
MELO3C023427.2.1	E5676_scaffold459G001930	MELO3C023427.2.1	MELO3C023427.2.1	MELO3C023427.2.1	24	23	10	274.28	1.87041	1.87052	1.88737	0.707433	0.455758	0.334643	0.000233876	1.37682	2.59696	E5676_scaffold459G001930	103499807	Pre-mRNA-processing-splicing factor 8-like	GO:0005681,GO:0070122,GO:0008237,GO:0030623,GO:0017070,GO:0000398	spliceosomal complex|isopeptidase activity|metallopeptidase activity|U5 snRNA binding|U6 snRNA binding|mRNA splicing, via spliceosome			KOG1795	[A]	U5 snRNP spliceosome subunit	RNA processing and modification
MELO3C023451.2.1	LOC103499826	MELO3C023451.2.1	MELO3C023451.2.1	MELO3C023451.2.1	2	2	5.3	58.952	-1.45952	-1.41526	-1.65	-2.34388	-2.45644	-2.27477	0.000682136	0.8501	1.80263	LOC103499826	103499826	BRCA1-associated protein	GO:0008270	zinc ion binding			KOG0804	[R]	Cytoplasmic Zn-finger protein BRAP2 (BRCA1 associated protein)	General function prediction only	KOG0804	S	nuclear localization sequence binding	Function unknown	PF02148	zf-UBP	Zn-finger in ubiquitin-hydrolases and other protein
MELO3C023823.2.1	LOC103500181	MELO3C023823.2.1	MELO3C023823.2.1	MELO3C023823.2.1	14	14	14.4	134.88	1.91673	1.84733	1.88573	0.732411	0.674256	0.619128	6.06884e-06	1.208	2.31017	LOC103500181	103500181	splicing factor 3B subunit 3-like	GO:0005634,GO:0003676	nucleus|nucleic acid binding	cmo03040	Spliceosome	KOG1898	[A]	Splicing factor 3b, subunit 3	RNA processing and modification	KOG1898	A	Splicing factor 3b subunit	RNA processing and modification	PF03178	CPSF_A	CPSF A subunit region
MELO3C023844.2.1	LOC103500204	MELO3C023844.2.1	MELO3C023844.2.1	MELO3C023844.2.1	20	12	20.6	115.64	3.48884	3.44936	3.44888	2.57446	2.52469	2.51417	2.21999e-06	0.924582	1.89813	LOC103500204	103500204	Oxoglutarate dehydrogenase (succinyl-transferring)	GO:0004591,GO:0030976,GO:0006099	oxoglutarate dehydrogenase (succinyl-transferring) activity|thiamine pyrophosphate binding|tricarboxylic acid cycle	cmo00020	Citrate cycle (TCA cycle)	KOG0450	[G]	2-oxoglutarate dehydrogenase, E1 subunit	Carbohydrate transport and metabolism	KOG0450	C	oxoglutarate dehydrogenase (succinyl-transferring) activity	Energy production and conversion	PF00676	E1_dh	Dehydrogenase E1 component
MELO3C023883.2.1	E5676_scaffold293G00640	MELO3C023883.2.1;MELO3C012923.2.1	MELO3C023883.2.1;MELO3C012923.2.1	MELO3C023883.2.1;MELO3C012923.2.1	6	6	5	164.46	0.589161	0.585078	0.590533	-0.535741	-0.713658	-0.828207	0.000113581	1.28079	2.42972	E5676_scaffold293G00640	103500238	ARF guanine-nucleotide exchange factor GNOM-like	GO:0005829,GO:0016020,GO:0005085,GO:0032012	cytosol|membrane|guanyl-nucleotide exchange factor activity|regulation of ARF protein signal transduction	cmo04144	Endocytosis	KOG0928	[U]	Pattern-formation protein/guanine nucleotide exchange factor	Intracellular trafficking, secretion, and vesicular transport
MELO3C023893.2.1	LOC103500246	MELO3C023893.2.1;MELO3C006429.2.1;MELO3C008249.2.1	MELO3C023893.2.1;MELO3C006429.2.1;MELO3C008249.2.1	MELO3C023893.2.1;MELO3C006429.2.1;MELO3C008249.2.1	4	3	16.1	35.84	0.853533	0.815632	0.957478	0.291817	0.17145	0.297456	0.000459424	0.621973	1.53898	LOC103500246	103500246	Serine/threonine-protein phosphatase	GO:0106306,GO:0106307	protein serine phosphatase activity|protein threonine phosphatase activity	cmo03015	mRNA surveillance pathway	KOG0374	[TR]	Serine/threonine specific protein phosphatase PP1, catalytic subunit	Signal transduction mechanisms |General function prediction only	KOG0374	T	phosphoprotein phosphatase activity	Signal transduction mechanisms	PF00149	Metallophos	Calcineurin-like phosphoesterase
MELO3C023955.2.1	LOC103500303	MELO3C023955.2.1	MELO3C023955.2.1	MELO3C023955.2.1	19	19	13.7	155.14	2.05892	2.06296	2.03512	0.570123	0.444588	0.369273	1.14128e-05	1.59101	3.01259	LOC103500303	103500303	Clustered mitochondria protein homolog	GO:0005737,GO:0003723,GO:0048312	cytoplasm|RNA binding|intracellular distribution of mitochondria			KOG1839	[R]	Uncharacterized protein CLU1/cluA/TIF31 involved in mitochondrial morphology/distribution, also found associated with eIF-3	General function prediction only	KOG1839	S	intracellular distribution of mitochondria	Function unknown	PF05303	DUF727	Protein of unknown function (DUF727)
MELO3C024024.2.1	LOC103500357	MELO3C024024.2.1	MELO3C024024.2.1	MELO3C024024.2.1	20	20	23.5	70.122	4.02698	4.00593	3.97772	4.80797	4.79907	4.82677	1.02713e-06	-0.80773	0.57128	LOC103500357	103500357	nucleolin 1 isoform X1	GO:0003723	RNA binding			KOG4210	[K]	Nuclear localization sequence binding protein	Transcription	KOG4210	S	rRNA processing	Function unknown	PF00076	RRM_1	RNA recognition motif. (a.k.a. RRM, RBD, or RNP domain)
MELO3C024031.2.1	E6C27_scaffold43055G00130	MELO3C024031.2.1;MELO3C012870.2.1;MELO3C000425.2.1	MELO3C024031.2.1;MELO3C012870.2.1	MELO3C024031.2.1;MELO3C012870.2.1	6	5	15.9	43.692	2.47581	2.37689	2.4352	1.50618	1.45422	1.44572	9.74908e-06	0.960593	1.94611	E6C27_scaffold43055G00130	103500363	Alanine--tRNA ligase	GO:0005739,GO:0004813,GO:0005524,GO:0000049,GO:0008270,GO:0070143	mitochondrion|alanine-tRNA ligase activity|ATP binding|tRNA binding|zinc ion binding|mitochondrial alanyl-tRNA aminoacylation			KOG0188	[J]	Alanyl-tRNA synthetase	Translation, ribosomal structure and biogenesis
MELO3C024067.2.1	LOC103500402	MELO3C024067.2.1	MELO3C024067.2.1	MELO3C024067.2.1	1	1	1.2	128.63	-2.71865	-2.4458	-2.49072	-3.05814	-3.49485	-3.34855	0.00819753	0.748791	1.68038	LOC103500402	103500402	protein GIGANTEA-like isoform X1	GO:0005654,GO:0007623,GO:0048578,GO:0006355,GO:0009637,GO:0009409,GO:0010218,GO:0042542,GO:0080167,GO:0010378	nucleoplasm|circadian rhythm|positive regulation of long-day photoperiodism, flowering|regulation of transcription, DNA-templated|response to blue light|response to cold|response to far red light|response to hydrogen peroxide|response to karrikin|temperature compensation of the circadian clock	cmo04712	Circadian rhythm - plant					ENOG502QU75	S	temperature compensation of the circadian clock	Function unknown
MELO3C024083.2.1	LOC103500409	MELO3C024083.2.1	MELO3C024083.2.1	MELO3C024083.2.1	14	13	27.7	63.257	2.60526	2.55627	2.65946	1.80975	1.76403	1.72438	2.64894e-05	0.840942	1.79122	LOC103500409	103500409	Alkaline/neutral invertase	GO:0033926,GO:0004575,GO:0005987	glycopeptide alpha-N-acetylgalactosaminidase activity|sucrose alpha-glucosidase activity|sucrose catabolic process							ENOG502QPS0	S	glycopeptide alpha-N-acetylgalactosaminidase activity	Function unknown	PF12899	Glyco_hydro_100	Alkaline and neutral invertase
MELO3C024202.2.1	E5676_scaffold295G00420	MELO3C024202.2.1	MELO3C024202.2.1	MELO3C024202.2.1	7	7	6.5	149.36	0.0403949	0.00548732	0.109198	-0.960357	-0.905254	-0.940937	8.85257e-06	0.987209	1.98235	E5676_scaffold295G00420	103500520	Nuclear pore complex protein NUP133 isoform X3	GO:0016021,GO:0005634,GO:0017056	integral component of membrane|nucleus|structural constituent of nuclear pore	cmo03013	Nucleocytoplasmic transport
MELO3C024225.2.1	LOC103500567	MELO3C024225.2.1	MELO3C024225.2.1	MELO3C024225.2.1	13	6	16	102.83	2.90216	2.84834	2.84961	2.0847	2.06997	2.04919	2.59469e-06	0.798749	1.73959	LOC103500567	103500567	Coatomer subunit beta'	GO:0030663,GO:0005829,GO:0000139,GO:0030117,GO:0005198,GO:0006886,GO:0016192	COPI-coated vesicle membrane|cytosol|Golgi membrane|membrane coat|structural molecule activity|intracellular protein transport|vesicle-mediated transport			KOG0276	[U]	Vesicle coat complex COPI, beta' subunit	Intracellular trafficking, secretion, and vesicular transport	KOG0276	U	The coatomer is a cytosolic protein complex that binds to dilysine motifs and reversibly associates with Golgi non- clathrin-coated vesicles, which further mediate biosynthetic protein transport from the ER, via the Golgi up to the trans Golgi network. Coatomer complex is required for budding from Golgi membranes, and is essential for the retrograde Golgi-to-ER transport of dilysine-tagged protei…	Intracellular trafficking, secretion, and vesicular transport	PF00400	WD40	WD domain, G-beta repeat
MELO3C024230.2.1	LOC103500572	MELO3C024230.2.1	MELO3C024230.2.1	MELO3C024230.2.1	36	34	44.1	92.866	5.34025	5.29534	5.3041	4.47802	4.46851	4.44163	1.08248e-06	0.850512	1.80314	LOC103500572	103500572	heat shock 70 kDa protein 15-like	GO:0005524,GO:0016887	ATP binding|ATPase activity			KOG0103	[O]	Molecular chaperones HSP105/HSP110/SSE1, HSP70 superfamily	Posttranslational modification, protein turnover, chaperones	KOG0103	O	ATP binding	Posttranslational modification, protein turnover, chaperones	PF00012	HSP70	Hsp70 protein
MELO3C024270.2.1	LOC103500608	MELO3C024270.2.1	MELO3C024270.2.1	MELO3C024270.2.1	9	9	14.4	87.37	0.782432	0.851816	0.867463	0.0631748	0.11821	0.111622	1.95288e-05	0.736235	1.66582	LOC103500608	103500608	Terpene cyclase/mutase family member	GO:0005811,GO:0042300,GO:0000250,GO:0016104	lipid droplet|beta-amyrin synthase activity|lanosterol synthase activity|triterpenoid biosynthetic process	cmo00100	Steroid biosynthesis	KOG0497	[I]	Oxidosqualene-lanosterol cyclase and related proteins	Lipid transport and metabolism	KOG0497	I	oxidosqualene cyclase activity	Lipid transport and metabolism	PF13243	SQHop_cyclase_C	Squalene-hopene cyclase C-terminal domain
MELO3C024291.2.1	LOC103500627	MELO3C024291.2.1	MELO3C024291.2.1	MELO3C024291.2.1	1	1	1	118.39	-2.57402	-2.54791	-2.52133	-3.28969	-3.00224	-3.4669	0.006624	0.705193	1.63036	LOC103500627	103500627	Calcium-transporting ATPase	GO:0016021,GO:0005524,GO:0005516,GO:0005388	integral component of membrane|ATP binding|calmodulin binding|P-type calcium transporter activity			KOG0204	[P]	Calcium transporting ATPase	Inorganic ion transport and metabolism	KOG0204	P	calcium-transporting ATPase activity	Inorganic ion transport and metabolism	PF00122	E1-E2_ATPase	E1-E2 ATPase
MELO3C024305.2.1	LOC103500642	MELO3C024305.2.1	MELO3C024305.2.1	MELO3C024305.2.1	2	2	2.8	83.447	-1.91418	-1.8442	-1.87191	-2.75012	-2.7884	-2.5493	0.0004396	0.819178	1.7644	LOC103500642	103500642	pumilio homolog 23	GO:0003723,GO:0006417	RNA binding|regulation of translation			KOG2188	[J]	Predicted RNA-binding protein, contains Pumilio domains	Translation, ribosomal structure and biogenesis	KOG2188	S	rRNA processing	Function unknown	PF00806	PUF	Pumilio-family RNA binding repeat
MELO3C024334.2.1	E5676_scaffold347G001420	MELO3C024334.2.1	MELO3C024334.2.1	MELO3C024334.2.1	2	2	1.8	131.52	-1.81468	-1.65609	-1.71885	-2.56792	-2.69746	-2.65239	0.000108521	0.909386	1.87825	E5676_scaffold347G001420	103500671	Nuclear pore complex protein	GO:0031965,GO:0031080,GO:0017056,GO:0006406,GO:0006606	nuclear membrane|nuclear pore outer ring|structural constituent of nuclear pore|mRNA export from nucleus|protein import into nucleus	cmo03013	Nucleocytoplasmic transport	KOG1964	[YU]	Nuclear pore complex, rNup107 component (sc Nup84)	Nuclear structure |Intracellular trafficking, secretion, and vesicular transport
MELO3C024378.2.1	LOC103500716	MELO3C024378.2.1	MELO3C024378.2.1	MELO3C024378.2.1	2	2	1.6	139.94	-2.55002	-2.39114	-2.48074	-3.44925	-3.59642	-3.82263	0.000621918	1.1488	2.21729	LOC103500716	103500716	Phospholipid-transporting ATPase	GO:0016021,GO:0005524,GO:0140326,GO:0000287,GO:0015914	integral component of membrane|ATP binding|ATPase-coupled intramembrane lipid transporter activity|magnesium ion binding|phospholipid transport			KOG0206	[R]	P-type ATPase	General function prediction only					PF13246	Cation_ATPase	Cation transport ATPase (P-type)
MELO3C024392.2.1	E5676_scaffold347G00870	MELO3C024392.2.1;MELO3C031130.2.1	MELO3C024392.2.1	MELO3C024392.2.1	14	14	19	85.877	2.38921	2.39084	2.29524	1.81492	1.72606	1.77207	0.000134018	0.587409	1.50255	E5676_scaffold347G00870	103500728	Protein ROOT HAIR DEFECTIVE 3 homolog	GO:0005789,GO:0016021,GO:0005525,GO:0003924	endoplasmic reticulum membrane|integral component of membrane|GTP binding|GTPase activity			KOG2203	[R]	GTP-binding protein	General function prediction only
MELO3C024402.2.1	LOC103500742	MELO3C024402.2.1	MELO3C024402.2.1	MELO3C024402.2.1	14	14	33.1	49.31	3.56889	3.54071	3.55706	2.93195	2.92125	2.96645	2.65566e-06	0.615671	1.53227	LOC103500742	103500742	Ubiquitin carboxyl-terminal hydrolase	GO:0004843,GO:0043161,GO:0016579	thiol-dependent deubiquitinase|proteasome-mediated ubiquitin-dependent protein catabolic process|protein deubiquitination			KOG1872	[O]	Ubiquitin-specific protease	Posttranslational modification, protein turnover, chaperones	KOG1872	O	catalytic activity, acting on a protein	Posttranslational modification, protein turnover, chaperones	PF00240	ubiquitin	Ubiquitin family
MELO3C024461.2.1	LOC103500816	MELO3C024461.2.1	MELO3C024461.2.1	MELO3C024461.2.1	37	3	47.6	89.658	1.50537	1.53524	1.42774	0.582078	0.592207	0.460589	5.84931e-05	0.944494	1.92451	LOC103500816	103500816	cell division cycle protein 48 homolog	GO:0005524,GO:0016887,GO:0016787,GO:0051301	ATP binding|ATPase activity|hydrolase activity|cell division	cmo04141	Protein processing in endoplasmic reticulum	KOG0730	[O]	AAA+-type ATPase	Posttranslational modification, protein turnover, chaperones	KOG0730	O	ATP binding	Posttranslational modification, protein turnover, chaperones	PF00004	AAA	ATPase family associated with various cellular activities (AAA)
MELO3C024484.2.1	LOC103500839	MELO3C024484.2.1	MELO3C024484.2.1	MELO3C024484.2.1	4	4	5	104.67	-0.172789	-0.111823	-0.0194959	-0.644385	-0.673048	-0.743813	0.000394435	0.585713	1.50078	LOC103500839	103500839	WD repeat-containing protein 3	GO:0005730	nucleolus	cmo03008	Ribosome biogenesis in eukaryotes	KOG0306	[A]	WD40-repeat-containing subunit of the 18S rRNA processing complex	RNA processing and modification	KOG0306	S	snoRNA binding	Function unknown	PF00400	WD40	WD domain, G-beta repeat
MELO3C024485.2.1	LOC103500840	MELO3C024485.2.1	MELO3C024485.2.1	MELO3C024485.2.1	3	3	3.8	78.428	0.446203	0.363625	0.388168	-0.340672	-0.269047	-0.266151	3.68041e-05	0.691289	1.61473	LOC103500840	103500840	protein fluG isoform X1	GO:0004356,GO:0016787,GO:0006542	glutamate-ammonia ligase activity|hydrolase activity|glutamine biosynthetic process			KOG0683	[E]	Glutamine synthetase	Amino acid transport and metabolism	KOG0683	E	glutamine biosynthetic process	Amino acid transport and metabolism	PF00120	Gln-synt_C	Glutamine synthetase, catalytic domain
MELO3C024499.2.1	LOC103500853	MELO3C024499.2.1	MELO3C024499.2.1	MELO3C024499.2.1	7	7	13.8	67.108	0.561149	0.633978	0.568239	-0.205387	-0.190045	-0.134253	1.75418e-05	0.76435	1.6986	LOC103500853	103500853	Threonine dehydratase	GO:0004794,GO:0030170,GO:0008652,GO:0009097	L-threonine ammonia-lyase activity|pyridoxal phosphate binding|cellular amino acid biosynthetic process|isoleucine biosynthetic process	cmo00260,cmo00290	Glycine, serine and threonine metabolism|Valine, leucine and isoleucine biosynthesis	KOG1250	[E]	Threonine/serine dehydratases	Amino acid transport and metabolism	KOG1250	E	L-threonine ammonia-lyase activity	Amino acid transport and metabolism	PF00291	PALP	Pyridoxal-phosphate dependent enzyme
MELO3C024563.2.1	LOC103500915	MELO3C024563.2.1	MELO3C024563.2.1	MELO3C024563.2.1	5	5	5.8	104.73	-0.457215	-0.531094	-0.409737	-1.28177	-1.44111	-1.51894	0.000265996	0.947925	1.9291	LOC103500915	103500915	Probable UDP-N-acetylglucosamine--peptide N-acetylglucosaminyltransferase SPINDLY	GO:0005829,GO:0005634,GO:0097363,GO:0009736,GO:0009740,GO:0009938,GO:0006486,GO:2000377	cytosol|nucleus|protein O-GlcNAc transferase activity|cytokinin-activated signaling pathway|gibberellic acid mediated signaling pathway|negative regulation of gibberellic acid mediated signaling pathway|protein glycosylation|regulation of reactive oxygen species metabolic process	cmo00514	Other types of O-glycan biosynthesis	KOG4626	[GOT]	O-linked N-acetylglucosamine transferase OGT	Carbohydrate transport and metabolism |Posttranslational modification, protein turnover, chaperones |Signal transduction mechanisms	KOG4626	O	protein N-acetylglucosaminyltransferase activity	Posttranslational modification, protein turnover, chaperones	PF00515	TPR_1	Tetratricopeptide repeat
MELO3C024596.2.1	LOC103500947	MELO3C024596.2.1	MELO3C024596.2.1	MELO3C024596.2.1	9	8	8	122.75	0.816239	0.826148	0.739281	-0.156688	-0.210582	-0.34023	7.21715e-05	1.02972	2.04163	LOC103500947	103500947	DNA polymerase	GO:0005634,GO:0051539,GO:0003677,GO:0003887,GO:0046872,GO:0000166,GO:0006260	nucleus|4 iron, 4 sulfur cluster binding|DNA binding|DNA-directed DNA polymerase activity|metal ion binding|nucleotide binding|DNA replication	cmo03030,cmo03410,cmo03420,cmo03430,cmo03440	DNA replication|Base excision repair|Nucleotide excision repair|Mismatch repair|Homologous recombination	KOG0969	[L]	DNA polymerase delta, catalytic subunit	Replication, recombination and repair	KOG0969	L	DNA replication proofreading	Replication, recombination and repair	PF00136	DNA_pol_B	DNA polymerase family B
MELO3C024878.2.1	LOC103501189	MELO3C024878.2.1	MELO3C024878.2.1	MELO3C024878.2.1	2	2	10.1	17.877	-2.52932	-2.76779	-2.69981	-1.91013	-2.1577	-2.05188	0.00343481	-0.625732	0.648091	LOC103501189	103501189	uncharacterized protein LOC103501189									ENOG502S70G	S		Function unknown
MELO3C025053.2.1	LOC103501341	MELO3C025053.2.1	MELO3C025053.2.1	MELO3C025053.2.1	11	11	11.6	116.19	1.14756	1.10899	1.10893	0.257533	0.245898	0.321142	5.87849e-06	0.846972	1.79872	LOC103501341	103501341	lysine-specific demethylase JMJ25	GO:0031490,GO:0032454,GO:0008168,GO:0032776,GO:0009908,GO:0080188,GO:0048366,GO:0009555,GO:0070919	chromatin DNA binding|histone demethylase activity (H3-K9 specific)|methyltransferase activity|DNA methylation on cytosine|flower development|gene silencing by RNA-directed DNA methylation|leaf development|pollen development|production of siRNA involved in chromatin silencing by small RNA			KOG1356	[K]	Putative transcription factor 5qNCA, contains JmjC domain	Transcription	KOG1356	S	histone demethylase activity (H3-K9 specific)	Function unknown	PF02373	JmjC	JmjC domain, hydroxylase
MELO3C025078.2.1	E5676_scaffold418G00020	MELO3C025078.2.1;MELO3C005224.2.1;MELO3C005222.2.1	MELO3C025078.2.1	MELO3C025078.2.1	9	7	20.6	56.654	1.81726	1.74664	1.73202	1.13	1.12628	1.15433	2.25169e-05	0.628438	1.54589	E5676_scaffold418G00020	103501361	Glutamate decarboxylase	GO:0004351,GO:0030170,GO:0006536	glutamate decarboxylase activity|pyridoxal phosphate binding|glutamate metabolic process	cmo00650,cmo00250,cmo00410,cmo00430	Butanoate metabolism|Alanine, aspartate and glutamate metabolism|beta-Alanine metabolism|Taurine and hypotaurine metabolism	KOG1383	[E]	Glutamate decarboxylase/sphingosine phosphate lyase	Amino acid transport and metabolism
MELO3C025152.2.1	E5676_scaffold85G00810	MELO3C025152.2.1	MELO3C025152.2.1	MELO3C025152.2.1	2	2	3.9	66.362	-1.70151	-1.61281	-1.73848	-2.41823	-2.40816	-2.60784	0.000448344	0.79381	1.73365	E5676_scaffold85G00810	103501422	Coronatine-insensitive protein 1	GO:0016567	protein ubiquitination	cmo04075	Plant hormone signal transduction	KOG1947	[R]	Leucine rich repeat proteins, some proteins contain F-box	General function prediction only
MELO3C025194.2.1	LOC103501442	MELO3C025194.2.1	MELO3C025194.2.1	MELO3C025194.2.1	5	5	7.3	68.186	1.75917	1.80218	1.75456	1.15243	1.10824	1.10897	6.61273e-06	0.648756	1.56782	LOC103501442	103501442	Phosphoinositide phospholipase C	GO:0005886,GO:0004435,GO:0035556,GO:0016042	plasma membrane|phosphatidylinositol phospholipase C activity|intracellular signal transduction|lipid catabolic process	cmo00562,cmo04070	Inositol phosphate metabolism|Phosphatidylinositol signaling system	KOG0169	[T]	Phosphoinositide-specific phospholipase C	Signal transduction mechanisms	KOG0169	I	phosphatidylinositol phospholipase C activity	Lipid transport and metabolism	PF00168	C2	C2 domain
MELO3C025431.2.1	LOC103501618	MELO3C025431.2.1	MELO3C025431.2.1	MELO3C025431.2.1	3	3	3.2	131.65	-1.44702	-1.41938	-1.42177	-2.11668	-2.20557	-2.36117	0.000376048	0.798417	1.73919	LOC103501618	103501618	uncharacterized protein LOC103501618					KOG2955	[S]	Uncharacterized conserved protein	Function unknown	KOG2955	S	identical protein binding	Function unknown	PF12624	Chorein_N	N-terminal region of Chorein or VPS13
MELO3C025450.2.1	LOC103501639	MELO3C025450.2.1	MELO3C025450.2.1	MELO3C025450.2.1	2	2	1.3	147.86	-2.33212	-2.36546	-2.42096	-3.42677	-3.45229	-3.32628	2.44279e-05	1.02894	2.04052	LOC103501639	103501639	Elongator complex protein 1	GO:0005737,GO:0033588,GO:0005634,GO:0002098	cytoplasm|elongator holoenzyme complex|nucleus|tRNA wobble uridine modification			KOG1920	[K]	IkappaB kinase complex, IKAP component	Transcription	KOG1920	K	phosphorylase kinase regulator activity	Transcription	PF04762	IKI3	IKI3 family
MELO3C025454.2.1	LOC103501642	MELO3C025454.2.1	MELO3C025454.2.1	MELO3C025454.2.1	11	4	12.5	116.28	-0.184313	-0.140122	-0.153343	-0.993436	-0.99961	-1.11943	3.40887e-05	0.878233	1.83812	LOC103501642	103501642	Oxoglutarate dehydrogenase (succinyl-transferring)	GO:0004591,GO:0030976,GO:0006099	oxoglutarate dehydrogenase (succinyl-transferring) activity|thiamine pyrophosphate binding|tricarboxylic acid cycle	cmo00020	Citrate cycle (TCA cycle)	KOG0450	[G]	2-oxoglutarate dehydrogenase, E1 subunit	Carbohydrate transport and metabolism	KOG0450	C	oxoglutarate dehydrogenase (succinyl-transferring) activity	Energy production and conversion	PF00676	E1_dh	Dehydrogenase E1 component
MELO3C025505.2.1	LOC103501685	MELO3C025505.2.1	MELO3C025505.2.1	MELO3C025505.2.1	5	5	11	53.426	0.0740814	0.424649	0.696218	1.65535	1.62062	1.59608	0.00247603	-1.2257	0.427589	LOC103501685	103501685	protein IQ-DOMAIN 1-like									ENOG502QUAG	S	calmodulin binding	Function unknown	PF00612	IQ	IQ calmodulin-binding motif
MELO3C025507.2.1	LOC103501701	MELO3C025507.2.1	MELO3C025507.2.1	MELO3C025507.2.1	1	1	1.5	78.179	-2.80176	-2.65362	-2.69333	-3.11012	-3.5131	-3.2963	0.0090491	0.59027	1.50553	LOC103501701	103501701	nucleolar complex protein 2 homolog	GO:0005634	nucleus			KOG2256	[J]	Predicted protein involved in nuclear export of pre-ribosomes	Translation, ribosomal structure and biogenesis	KOG2256	L	ribosomal large subunit biogenesis	Replication, recombination and repair	PF03715	Noc2	Noc2p family
MELO3C025549.2.1	LOC103501723	MELO3C025549.2.1	MELO3C025549.2.1	MELO3C025549.2.1	19	19	22.7	93.817	3.06285	3.06502	3.03937	2.46845	2.4588	2.46819	2.95803e-07	0.5906	1.50587	LOC103501723	103501723	Vesicle-fusing ATPase	GO:0005737,GO:0005524,GO:0016887,GO:0016787,GO:0046872,GO:0015031,GO:0035494	cytoplasm|ATP binding|ATPase activity|hydrolase activity|metal ion binding|protein transport|SNARE complex disassembly			KOG0741	[O]	AAA+-type ATPase	Posttranslational modification, protein turnover, chaperones	KOG0741	O	SNARE complex disassembly	Posttranslational modification, protein turnover, chaperones	PF00004	AAA	ATPase family associated with various cellular activities (AAA)
MELO3C025599.2.1	LOC103501768	MELO3C025599.2.1;MELO3C009979.2.1;MELO3C002287.2.1	MELO3C025599.2.1	MELO3C025599.2.1	14	14	15.7	91.383	2.74559	2.7169	2.71535	2.16737	2.08819	2.07889	3.24403e-05	0.614467	1.53099	LOC103501768	103501768	probable galactinol--sucrose galactosyltransferase 1 isoform X2	GO:0016757,GO:0005975	transferase activity, transferring glycosyl groups|carbohydrate metabolic process	cmo00052	Galactose metabolism									PF05691	Raffinose_syn	Raffinose synthase or seed imbibition protein Sip1
MELO3C025636.2.1	E5676_scaffold384G001020	MELO3C025636.2.1	MELO3C025636.2.1	MELO3C025636.2.1	21	8	30.3	83.488	2.09957	2.05996	2.0777	1.36355	1.34821	1.29944	5.01145e-06	0.74201	1.6725	E5676_scaffold384G001020	103501810	Phosphoenolpyruvate carboxylase	GO:0005737,GO:0008964,GO:0015977,GO:0006099	cytoplasm|phosphoenolpyruvate carboxylase activity|carbon fixation|tricarboxylic acid cycle	cmo00620,cmo00710	Pyruvate metabolism|Carbon fixation in photosynthetic organisms
MELO3C025673.2.1	LOC103501845	MELO3C025673.2.1;MELO3C002694.2.1	MELO3C025673.2.1	MELO3C025673.2.1	6	6	6	105.8	-0.414996	-0.353676	-0.22135	-0.888908	-1.08633	-1.04487	0.00122779	0.676698	1.59848	LOC103501845	103501845	Alpha,alpha-trehalose-phosphate synthase (UDP-forming)	GO:0003825,GO:0005992	alpha,alpha-trehalose-phosphate synthase (UDP-forming) activity|trehalose biosynthetic process	cmo00500	Starch and sucrose metabolism	KOG1050	[G]	Trehalose-6-phosphate synthase component TPS1 and related subunits	Carbohydrate transport and metabolism	KOG1050	G	trehalose biosynthetic process	Carbohydrate transport and metabolism	PF00982	Glyco_transf_20	Glycosyltransferase family 20
MELO3C025769.2.1	LOC103501945	MELO3C025769.2.1	MELO3C025769.2.1	MELO3C025769.2.1	8	8	10.9	99.334	0.357264	0.272283	0.369118	-0.285871	-0.389028	-0.483042	0.000370869	0.718869	1.64589	LOC103501945	103501945	zinc finger CCCH domain-containing protein 24	GO:0003677,GO:0046872,GO:0008173,GO:0006396	DNA binding|metal ion binding|RNA methyltransferase activity|RNA processing			KOG2187	[J]	tRNA uracil-5-methyltransferase and related tRNA-modifying enzymes	Translation, ribosomal structure and biogenesis	KOG1677	K	3'-UTR-mediated mRNA destabilization	Transcription	PF00642	zf-CCCH	Zinc finger C-x8-C-x5-C-x3-H type (and similar)
MELO3C025796.2.1	LOC103501982	MELO3C025796.2.1	MELO3C025796.2.1	MELO3C025796.2.1	19	19	23.6	106.39	3.5303	3.47281	3.49006	2.28626	2.21689	2.17784	3.8395e-06	1.27073	2.41283	LOC103501982	103501982	Coatomer subunit beta	GO:0030126,GO:0000139,GO:0005198,GO:0006886,GO:0016192	COPI vesicle coat|Golgi membrane|structural molecule activity|intracellular protein transport|vesicle-mediated transport			KOG1058	[U]	Vesicle coat complex COPI, beta subunit	Intracellular trafficking, secretion, and vesicular transport	KOG1058	U	intra-Golgi vesicle-mediated transport	Intracellular trafficking, secretion, and vesicular transport	PF01602	Adaptin_N	Adaptin N terminal region
MELO3C025869.2.1	LOC103502034	MELO3C025869.2.1	MELO3C025869.2.1	MELO3C025869.2.1	8	8	25.3	32.868	0.830338	0.857829	0.792765	1.6573	1.67329	1.67419	1.7755e-06	-0.841285	0.558146	LOC103502034	103502034	50S ribosomal protein L4, chloroplastic isoform X1	GO:0005840,GO:0003735,GO:0006412	ribosome|structural constituent of ribosome|translation	cmo03010	Ribosome	KOG1624	[J]	Mitochondrial/chloroplast ribosomal protein L4	Translation, ribosomal structure and biogenesis	KOG1624	J	structural constituent of ribosome	Translation, ribosomal structure and biogenesis	PF00573	Ribosomal_L4	Ribosomal protein L4/L1 family
MELO3C025876.2.1	E5676_scaffold571G00410	MELO3C025876.2.1	MELO3C025876.2.1	MELO3C025876.2.1	7	7	9.6	107.22	2.01083	1.93771	1.90287	1.36536	1.28413	1.33402	9.59796e-05	0.622634	1.53968	E5676_scaffold571G00410	103502043	Alpha-1,4 glucan phosphorylase	GO:0008184,GO:0102250,GO:0030170,GO:0102499,GO:0005975	glycogen phosphorylase activity|linear malto-oligosaccharide phosphorylase activity|pyridoxal phosphate binding|SHG alpha-glucan phosphorylase activity|carbohydrate metabolic process	cmo00500	Starch and sucrose metabolism	KOG2099	[G]	Glycogen phosphorylase	Carbohydrate transport and metabolism
MELO3C026075.2.1	E5676_scaffold477G00400	MELO3C026075.2.1	MELO3C026075.2.1	MELO3C026075.2.1	2	2	5.9	43.484	-1.85072	-1.8168	-1.98232	-2.49936	-2.71664	-2.85122	0.00213188	0.805789	1.7481	E5676_scaffold477G00400	103502208	Pentatricopeptide repeat-containing protein					KOG4197	[R]	FOG: PPR repeat	General function prediction only
MELO3C026182.2.1	LOC103502294	MELO3C026182.2.1	MELO3C026182.2.1	MELO3C026182.2.1	4	4	43.6	10.582	1.44384	1.26394	1.30971	1.94308	2.04305	1.99797	0.000431319	-0.655536	0.63484	LOC103502294	103502294	Mitochondrial import inner membrane translocase subunit	GO:0005743,GO:0005758,GO:0072321	mitochondrial inner membrane|mitochondrial intermembrane space|chaperone-mediated protein transport			KOG3489	[U]	Mitochondrial import inner membrane translocase, subunit TIM8	Intracellular trafficking, secretion, and vesicular transport	KOG3489	O	protein transport	Posttranslational modification, protein turnover, chaperones	PF02953	zf-Tim10_DDP	Tim10/DDP family zinc finger
MELO3C026188.2.1	LOC103502301	MELO3C026188.2.1	MELO3C026188.2.1	MELO3C026188.2.1	1	1	2.3	47.843	-1.90486	-1.96483	-1.91261	-3.21457	-3.44067	-3.07759	0.000255209	1.31684	2.4912	LOC103502301	103502301	omega-hydroxypalmitate O-feruloyl transferase	GO:0016747	transferase activity, transferring acyl groups other than amino-acyl groups	cmo00073	Cutin, suberine and wax biosynthesis					ENOG502QS3E	S	omega-hydroxypalmitate O-sinapoyl transferase activity	Function unknown	PF02458	Transferase	Transferase family
MELO3C026189.2.1	LOC103502302	MELO3C026189.2.1	MELO3C026189.2.1	MELO3C026189.2.1	14	14	24.5	64.904	2.81084	2.83331	2.83084	3.39589	3.41249	3.45072	4.70537e-06	-0.594701	0.662182	LOC103502302	103502302	protein DEK	GO:0003677,GO:0006325	DNA binding|chromatin organization			KOG2266	[B]	Chromatin-associated protein Dek and related proteins, contains SAP DNA binding domain	Chromatin structure and dynamics	KOG2266	S	regulation of double-strand break repair via nonhomologous end joining	Function unknown	PF08766	DEK_C	DEK C terminal domain
MELO3C026219.2.1	LOC103502333	MELO3C026219.2.1	MELO3C026219.2.1	MELO3C026219.2.1	6	5	3.8	218.54	-0.791734	-0.811333	-0.881006	-1.98102	-2.15676	-2.18425	5.03269e-05	1.27932	2.42725	LOC103502333	103502333	1,3-beta-glucan synthase	GO:0000148,GO:0016021,GO:0003843,GO:0006075,GO:0071555,GO:0008360	1,3-beta-D-glucan synthase complex|integral component of membrane|1,3-beta-D-glucan synthase activity|(1->3)-beta-D-glucan biosynthetic process|cell wall organization|regulation of cell shape			KOG0916	[M]	1,3-beta-glucan synthase/callose synthase catalytic subunit	Cell wall/membrane/envelope biogenesis	KOG0916	J	1,3-beta-D-glucan synthase activity	Translation, ribosomal structure and biogenesis	PF02364	Glucan_synthase	1,3-beta-glucan synthase component
MELO3C026247.2.1	LOC103502361	MELO3C026247.2.1	MELO3C026247.2.1	MELO3C026247.2.1	10	8	12.5	96.041	0.553472	0.530286	0.512878	-0.242405	-0.30996	-0.363506	2.24588e-05	0.837502	1.78695	LOC103502361	103502361	probable galactinol--sucrose galactosyltransferase 2 isoform X1	GO:0016757,GO:0005975	transferase activity, transferring glycosyl groups|carbohydrate metabolic process							ENOG502QQDV	S	Raffinose synthase or seed imbibition protein Sip1	Function unknown	PF05691	Raffinose_syn	Raffinose synthase or seed imbibition protein Sip1
MELO3C026264.2.1	LOC103502378	MELO3C026264.2.1	MELO3C026264.2.1	MELO3C026264.2.1	8	8	11.8	88.28	0.532148	0.505604	0.459737	-0.252688	-0.166477	-0.230624	2.8056e-05	0.715759	1.64235	LOC103502378	103502378	Amine oxidase	GO:0052595,GO:0052594,GO:0005507,GO:0052596,GO:0008131,GO:0048038,GO:0052593,GO:0009308	aliphatic-amine oxidase activity|aminoacetone:oxygen oxidoreductase(deaminating) activity|copper ion binding|phenethylamine:oxygen oxidoreductase (deaminating) activity|primary amine oxidase activity|quinone binding|tryptamine:oxygen oxidoreductase (deaminating) activity|amine metabolic process	cmo00260,cmo00350,cmo00360,cmo00410,cmo00950,cmo00960	Glycine, serine and threonine metabolism|Tyrosine metabolism|Phenylalanine metabolism|beta-Alanine metabolism|Isoquinoline alkaloid biosynthesis|Tropane, piperidine and pyridine alkaloid biosynthesis	KOG1186	[Q]	Copper amine oxidase	Secondary metabolites biosynthesis, transport and catabolism	KOG1186	Q	tryptamine:oxygen oxidoreductase (deaminating) activity	Secondary metabolites biosynthesis, transport and catabolism	PF01179	Cu_amine_oxid	Copper amine oxidase, enzyme domain
MELO3C026279.2.1	LOC103502393	MELO3C026279.2.1	MELO3C026279.2.1	MELO3C026279.2.1	29	3	32.6	90.919	2.38825	2.30685	2.34922	1.3386	1.34796	1.28274	5.05228e-06	1.02501	2.03497	LOC103502393	103502393	cell division cycle protein 48 homolog	GO:0005524,GO:0016887,GO:0016787,GO:0051301	ATP binding|ATPase activity|hydrolase activity|cell division	cmo04141	Protein processing in endoplasmic reticulum	KOG0730	[O]	AAA+-type ATPase	Posttranslational modification, protein turnover, chaperones	KOG0730	O	ATP binding	Posttranslational modification, protein turnover, chaperones	PF00004	AAA	ATPase family associated with various cellular activities (AAA)
MELO3C026332.2.1	LOC103502446	MELO3C026332.2.1	MELO3C026332.2.1	MELO3C026332.2.1	2	2	2	154.12	-3.43878	-3.6912	-3.43634	-4.7366	-4.83655	-4.25798	0.00529788	1.08827	2.12619	LOC103502446	103502446	Chromatin-remodeling ATPase INO80	GO:0031011,GO:0005524,GO:0003677,GO:0004386,GO:0016787,GO:0070615,GO:0043044,GO:0006281,GO:0006351	Ino80 complex|ATP binding|DNA binding|helicase activity|hydrolase activity|nucleosome-dependent ATPase activity|ATP-dependent chromatin remodeling|DNA repair|transcription, DNA-templated			KOG0388	[L]	SNF2 family DNA-dependent ATPase	Replication, recombination and repair	KOG0388	K	DNA helicase ino80	Transcription	PF00176	SNF2_N	SNF2 family N-terminal domain
MELO3C026353.2.1	E5676_scaffold384G002610	MELO3C026353.2.1	MELO3C026353.2.1	MELO3C026353.2.1	6	4	13.2	30.071	4.20358	4.20872	4.19082	3.47406	3.54728	3.51007	5.91768e-06	0.69057	1.61392	E5676_scaffold384G002610	11123093	Ribulose bisphosphate carboxylase large chain	GO:0009507,GO:0000287,GO:0004497,GO:0016984,GO:0009853,GO:0019253	chloroplast|magnesium ion binding|monooxygenase activity|ribulose-bisphosphate carboxylase activity|photorespiration|reductive pentose-phosphate cycle
MELO3C026374.2.1	E5676_scaffold384G002830	MELO3C026374.2.1	MELO3C026374.2.1	MELO3C026374.2.1	5	2	32.7	18.338	1.86228	1.87374	1.91433	2.79533	2.81388	2.90001	1.19799e-05	-0.952958	0.516572	E5676_scaffold384G002830	103502478	17.8 kDa class I heat shock protein-like			cmo04141	Protein processing in endoplasmic reticulum	KOG0710	[O]	Molecular chaperone (small heat-shock protein Hsp26/Hsp42)	Posttranslational modification, protein turnover, chaperones
MELO3C026391.2.1	LOC103502491	MELO3C026391.2.1	MELO3C026391.2.1	MELO3C026391.2.1	8	8	12	91.802	0.887345	0.974338	0.892568	0.260595	0.194191	0.32756	0.000160777	0.657302	1.57713	LOC103502491	103502491	vacuolar protein sorting-associated protein 53 A isoform X1	GO:0005829,GO:0010008,GO:0000938,GO:0042147	cytosol|endosome membrane|GARP complex|retrograde transport, endosome to Golgi			KOG2180	[U]	Late Golgi protein sorting complex, subunit Vps53	Intracellular trafficking, secretion, and vesicular transport	KOG2180	E	retrograde transport, endosome to Golgi	Amino acid transport and metabolism	PF04100	Vps53_N	Vps53-like, N-terminal
MELO3C026404.2.1	LOC103502504	MELO3C026404.2.1	MELO3C026404.2.1	MELO3C026404.2.1	2	2	3.8	55.697	0.419354	0.490525	0.484794	-0.284775	-0.262528	-0.182882	5.10605e-05	0.708286	1.63386	LOC103502504	103502504	LOW QUALITY PROTEIN: gamma aminobutyrate transaminase 2-like	GO:0030170,GO:0008483	pyridoxal phosphate binding|transaminase activity	cmo00650,cmo00250	Butanoate metabolism|Alanine, aspartate and glutamate metabolism	KOG1404	[E]	Alanine-glyoxylate aminotransferase AGT2	Amino acid transport and metabolism	KOG1404	E	4-aminobutyrate:pyruvate transaminase activity	Amino acid transport and metabolism	PF00202	Aminotran_3	Aminotransferase class-III
MELO3C026441.2.1	LOC103502539	MELO3C026441.2.1	MELO3C026441.2.1	MELO3C026441.2.1	10	10	8.4	167.07	1.02424	1.0414	1.02764	0.163743	0.0891407	0.0763327	4.91084e-06	0.921357	1.8939	LOC103502539	103502539	nuclear pore complex protein NUP155	GO:0005643,GO:0017056	nuclear pore|structural constituent of nuclear pore	cmo03013	Nucleocytoplasmic transport	KOG1900	[YU]	Nuclear pore complex, Nup155 component (D Nup154, sc Nup157/Nup170)	Nuclear structure |Intracellular trafficking, secretion, and vesicular transport	KOG1900	U	protein localization to nuclear inner membrane	Intracellular trafficking, secretion, and vesicular transport	PF03177	Nucleoporin_C	Non-repetitive/WGA-negative nucleoporin C-terminal
MELO3C026448.2.1	LOC103502549	MELO3C026448.2.1	MELO3C026448.2.1	MELO3C026448.2.1	3	3	2.1	141.18	-1.87452	-1.68077	-1.78659	-2.70034	-2.63612	-2.71743	0.000122551	0.904007	1.87126	LOC103502549	103502549	DNA (cytosine-5)-methyltransferase	GO:0005634,GO:0003682,GO:0003886,GO:0003677,GO:0006325	nucleus|chromatin binding|DNA (cytosine-5-)-methyltransferase activity|DNA binding|chromatin organization	cmo00270	Cysteine and methionine metabolism					ENOG502QPKK	L	DNA (cytosine-5-)-methyltransferase activity	Replication, recombination and repair	PF00145	DNA_methylase	C-5 cytosine-specific DNA methylase
MELO3C026502.2.1	LOC103502591	MELO3C026502.2.1	MELO3C026502.2.1	MELO3C026502.2.1	3	3	3	129.97	0.464853	0.453062	0.421209	-0.199636	-0.175213	-0.239321	8.91548e-06	0.651098	1.57036	LOC103502591	103502591	Phytochrome	GO:0000155,GO:0009881,GO:0042803,GO:0009584,GO:0018298,GO:0017006,GO:0009585,GO:0006355	phosphorelay sensor kinase activity|photoreceptor activity|protein homodimerization activity|detection of visible light|protein-chromophore linkage|protein-tetrapyrrole linkage|red, far-red light phototransduction|regulation of transcription, DNA-templated	cmo04712	Circadian rhythm - plant					ENOG502QRSA	T	response to very low fluence red light stimulus	Signal transduction mechanisms	PF00360	PHY	Phytochrome region
MELO3C026547.2.1	LOC103502635	MELO3C026547.2.1;MELO3C013635.2.1	MELO3C026547.2.1;MELO3C013635.2.1	MELO3C026547.2.1;MELO3C013635.2.1	3	1	5	58.523	0.373705	0.309444	0.343891	-0.203141	-0.324077	-0.272446	0.000104903	0.608901	1.5251	LOC103502635	103502635	probable serine/threonine-protein kinase At4g35230	GO:0005886,GO:0005524,GO:0004672	plasma membrane|ATP binding|protein kinase activity	cmo04075	Plant hormone signal transduction					ENOG502QQT6	S	brassinosteroid mediated signaling pathway	Function unknown	PF07714	PK_Tyr_Ser-Thr	Protein tyrosine and serine/threonine kinase
MELO3C026775.2.1	E5676_scaffold1503G00130	MELO3C026775.2.1	MELO3C026775.2.1	MELO3C026775.2.1	6	6	13.6	59.875	1.68699	1.577	1.66564	0.819933	0.796409	0.717708	4.58806e-05	0.865191	1.82158	E5676_scaffold1503G00130	103502855	Protein SIEVE ELEMENT OCCLUSION B-like	GO:0010088	phloem development
MELO3C026794.2.1	LOC103502874	MELO3C026794.2.1	MELO3C026794.2.1	MELO3C026794.2.1	1	1	0.5	206.48	-1.84378	-1.93767	-2.04897	-3.70207	-4.24668	-3.79136	0.000385461	1.9699	3.91741	LOC103502874	103502874	Anaphase-promoting complex subunit 1	GO:0005680,GO:0007049,GO:0051301	anaphase-promoting complex|cell cycle|cell division	cmo04120	Ubiquitin mediated proteolysis	KOG1858	[DO]	Anaphase-promoting complex (APC), subunit 1 (meiotic check point regulator/Tsg24)	Cell cycle control, cell division, chromosome partitioning |Posttranslational modification, protein turnover, chaperones	KOG1858	S	cell division	Function unknown	PF01851	PC_rep	Proteasome/cyclosome repeat
MELO3C026804.2.1	LOC103502895	MELO3C026804.2.1	MELO3C026804.2.1	MELO3C026804.2.1	9	9	14	78.192	1.49845	1.51932	1.49403	0.935396	0.829216	0.875531	3.93533e-05	0.623883	1.54102	LOC103502895	103502895	histone-lysine N-methyltransferase, H3 lysine-9 specific SUVH1-like	GO:0005634,GO:0018024,GO:0008270	nucleus|histone-lysine N-methyltransferase activity|zinc ion binding	cmo00310	Lysine degradation					KOG1082	Z	Histone-lysine N-methyltransferase	Cytoskeleton	PF00856	SET	SET domain
MELO3C026815.2.1	LOC103502906	MELO3C026815.2.1	MELO3C026815.2.1	MELO3C026815.2.1	2	2	2.3	129.21	-2.23128	-2.52469	-2.45018	-3.07783	-3.02044	-2.90949	0.00400907	0.600534	1.51628	LOC103502906	103502906	RNA-dependent RNA polymerase	GO:0003723,GO:0003968,GO:0031047	RNA binding|RNA-directed 5'-3' RNA polymerase activity|gene silencing by RNA			KOG0988	[A]	RNA-directed RNA polymerase QDE-1 required for posttranscriptional gene silencing and RNA interference	RNA processing and modification	KOG0988	J	RNA-directed 5'-3' RNA polymerase activity	Translation, ribosomal structure and biogenesis	PF05183	RdRP	RNA dependent RNA polymerase
MELO3C026828.2.1	E5676_scaffold615G00330	MELO3C026828.2.1	MELO3C026828.2.1	MELO3C026828.2.1	5	5	8.9	63.349	0.521148	0.529135	0.473989	-0.373052	-0.283182	-0.398242	2.48996e-05	0.859583	1.81451	E5676_scaffold615G00330	103502918	Asparagine synthetase [glutamine-hydrolyzing]	GO:0004066,GO:0005524,GO:0006529,GO:0006541	asparagine synthase (glutamine-hydrolyzing) activity|ATP binding|asparagine biosynthetic process|glutamine metabolic process	cmo00250	Alanine, aspartate and glutamate metabolism	KOG0571	[E]	Asparagine synthase (glutamine-hydrolyzing)	Amino acid transport and metabolism
MELO3C026839.2.1	LOC103502928	MELO3C026839.2.1	MELO3C026839.2.1	MELO3C026839.2.1	27	26	26.9	122.04	4.62808	4.63137	4.62232	3.34073	3.29572	3.33215	8.06823e-08	1.30439	2.4698	LOC103502928	103502928	E1 ubiquitin-activating enzyme	GO:0005524,GO:0004839	ATP binding|ubiquitin activating enzyme activity	cmo04120	Ubiquitin mediated proteolysis	KOG2012	[O]	Ubiquitin activating enzyme UBA1	Posttranslational modification, protein turnover, chaperones	KOG2012	H	ubiquitin activating enzyme activity	Coenzyme transport and metabolism	PF00899	ThiF	ThiF family
MELO3C026888.2.1	E5676_scaffold734G00090	MELO3C026888.2.1	MELO3C026888.2.1	MELO3C026888.2.1	20	20	41.1	58.837	5.16706	5.12077	5.1271	4.53998	4.5724	4.53818	5.54695e-06	0.588122	1.50329	E5676_scaffold734G00090	103502968	CCT-theta	GO:0005737,GO:0005524,GO:0016887,GO:0051082,GO:0006457	cytoplasm|ATP binding|ATPase activity|unfolded protein binding|protein folding			KOG0362	[O]	Chaperonin complex component, TCP-1 theta subunit (CCT8)	Posttranslational modification, protein turnover, chaperones
MELO3C026949.2.1	E6C27_scaffold3G00220	MELO3C026949.2.1	MELO3C026949.2.1	MELO3C026949.2.1	4	4	4.2	94.306	-0.617482	-0.518988	-0.60642	-1.21301	-1.35391	-1.41038	0.000360643	0.744805	1.67575	E6C27_scaffold3G00220	103503033	DNA ligase	GO:0005524,GO:0003677,GO:0003910,GO:0071897,GO:0006310,GO:0006281,GO:0006260	ATP binding|DNA binding|DNA ligase (ATP) activity|DNA biosynthetic process|DNA recombination|DNA repair|DNA replication	cmo03030,cmo03410,cmo03420,cmo03430	DNA replication|Base excision repair|Nucleotide excision repair|Mismatch repair	KOG0967	[L]	ATP-dependent DNA ligase I	Replication, recombination and repair
MELO3C026965.2.1	E5676_scaffold504G00590	MELO3C026965.2.1	MELO3C026965.2.1	MELO3C026965.2.1	2	2	3.6	46.694	0.09977	0.00132852	-0.073842	0.980497	0.853409	1.05953	0.000259033	-0.955394	0.515701	E5676_scaffold504G00590	103503047	Serine/arginine-rich splicing factor SR45	GO:0005634,GO:0003723	nucleus|RNA binding	cmo03013,cmo03015	Nucleocytoplasmic transport|mRNA surveillance pathway	KOG0118	[R]	FOG: RRM domain	General function prediction only
MELO3C026971.2.1	LOC103503053	MELO3C026971.2.1	MELO3C026971.2.1	MELO3C026971.2.1	6	6	7.9	94.847	-0.359733	-0.301685	-0.325198	-1.11343	-1.15944	-1.09281	6.80508e-06	0.793021	1.7327	LOC103503053	103503053	Protein VACUOLELESS1	GO:0005774,GO:0006886,GO:0007033	vacuolar membrane|intracellular protein transport|vacuole organization			KOG2280	[U]	Vacuolar assembly/sorting protein VPS16	Intracellular trafficking, secretion, and vesicular transport	KOG2280	S	regulation of vacuole fusion, non-autophagic	Function unknown	PF04840	Vps16_C	Vps16, C-terminal region
MELO3C027117.2.1	E6C27_scaffold228G00330	MELO3C027117.2.1	MELO3C027117.2.1	MELO3C027117.2.1	2	2	6.6	34.935	-2.09648	-2.38387	-2.56978	-3.41311	-3.44051	-3.42084	0.00146243	1.07478	2.1064	E6C27_scaffold228G00330	103501966	Phagocyte signaling-impaired protein	GO:0000287,GO:0030955,GO:0004743	magnesium ion binding|potassium ion binding|pyruvate kinase activity			KOG2053	[Z]	Mitochondrial inheritance and actin cytoskeleton organization protein	Cytoskeleton
MELO3C027120.2.1	LOC103503160	MELO3C027120.2.1	MELO3C027120.2.1	MELO3C027120.2.1	1	1	4.4	39.287	-5.36641	-5.00711	-5.2537	-4.33201	-4.71773	-4.52476	0.0112567	-0.68424	0.622334	LOC103503160	103503160	protein SRG1-like	GO:0046872,GO:0016491	metal ion binding|oxidoreductase activity			KOG0143	[QR]	Iron/ascorbate family oxidoreductases	Secondary metabolites biosynthesis, transport and catabolism |General function prediction only	KOG0143	V	oxidoreductase activity	Defense mechanisms	PF03171	2OG-FeII_Oxy	2OG-Fe(II) oxygenase superfamily
MELO3C027126.2.1	LOC103503168	MELO3C027126.2.1;MELO3C032586.2.1	MELO3C027126.2.1	MELO3C027126.2.1	13	9	31.6	44.833	2.91644	2.8572	2.89639	3.57835	3.58822	3.59963	2.90326e-06	-0.698722	0.616118	LOC103503168	103503168	mediator-associated protein 1-like	GO:0006355	regulation of transcription, DNA-templated							ENOG502RQE9	S	transcription, DNA-templated	Function unknown	PF04504	DUF573	Protein of unknown function, DUF573
MELO3C027271.2.1	LOC103503213	MELO3C027271.2.1	MELO3C027271.2.1	MELO3C027271.2.1	2	1	26.4	11.599	-0.464861	-0.500943	-0.431117	-1.16935	-1.33254	-1.24271	0.000107815	0.782558	1.72018	LOC103503213	103503213	alanine--tRNA ligase-like	GO:0004813,GO:0005524,GO:0003676,GO:0006419	alanine-tRNA ligase activity|ATP binding|nucleic acid binding|alanyl-tRNA aminoacylation			KOG0188	[J]	Alanyl-tRNA synthetase	Translation, ribosomal structure and biogenesis	KOG0188	J	alanyl-tRNA aminoacylation	Translation, ribosomal structure and biogenesis	PF01411	tRNA-synt_2c	tRNA synthetases class II (A)
MELO3C027308.2.1	LOC103503233	MELO3C027308.2.1	MELO3C027308.2.1	MELO3C027308.2.1	8	8	29.2	30.86	2.41368	2.37462	2.39559	1.54648	1.58335	1.54035	1.14904e-06	0.837902	1.78745	LOC103503233	103503233	alanine--tRNA ligase-like	GO:0005739,GO:0004812,GO:0005524,GO:0003676,GO:0043039	mitochondrion|aminoacyl-tRNA ligase activity|ATP binding|nucleic acid binding|tRNA aminoacylation			KOG0188	[J]	Alanyl-tRNA synthetase	Translation, ribosomal structure and biogenesis	KOG0188	J	alanyl-tRNA aminoacylation	Translation, ribosomal structure and biogenesis	PF02272	DHHA1	DHHA1 domain
MELO3C027379.2.1	LOC103503268	MELO3C027379.2.1	MELO3C027379.2.1	MELO3C027379.2.1	12	12	65.6	25.587	4.11236	4.13902	4.0859	3.29404	3.23112	3.27099	3.80547e-06	0.847043	1.79881	LOC103503268	103503268	methylenetetrahydrofolate reductase 2-like					KOG0564	[E]	5,10-methylenetetrahydrofolate reductase	Amino acid transport and metabolism	KOG0564	E	methylenetetrahydrofolate reductase (NAD(P)H) activity	Amino acid transport and metabolism
MELO3C029169.2.1	LOC103497592	MELO3C029169.2.1	MELO3C029169.2.1	MELO3C029169.2.1	2	2	26.9	7.4074	0.847617	0.888667	0.911787	1.44894	1.5217	1.47002	3.11127e-05	-0.597528	0.660885	LOC103497592	103497592	wound-induced basic protein									ENOG502S8SE	S	Wound-inducible basic protein family	Function unknown	PF08186	Wound_ind	Wound-inducible basic protein family
MELO3C029736.2.1		MELO3C029736.2.1	MELO3C029736.2.1	MELO3C029736.2.1	1	1	10.9	7.1226	-3.81389	-3.60907	-3.47459	-2.56723	-2.67998	-2.43445	0.000911228	-1.07197	0.47567
MELO3C029952.2.1	E6C27_scaffold98G001510	MELO3C029952.2.1	MELO3C029952.2.1	MELO3C029952.2.1	1	1	2.7	41.37	-0.502396	-0.55333	-0.377919	-1.17062	-1.34452	-1.3654	0.000541497	0.815633	1.76007	E6C27_scaffold98G001510	103490555	Alanine--tRNA ligase-like	GO:0004813,GO:0005524,GO:0003676,GO:0006419	alanine-tRNA ligase activity|ATP binding|nucleic acid binding|alanyl-tRNA aminoacylation	cmo00970	Aminoacyl-tRNA biosynthesis	KOG0188	[J]	Alanyl-tRNA synthetase	Translation, ribosomal structure and biogenesis
MELO3C030100.2.1	LOC103488562	MELO3C030100.2.1	MELO3C030100.2.1	MELO3C030100.2.1	1	1	7.9	12.641	-0.521097	-0.604839	-0.531339	-1.38145	-1.40945	-1.41261	7.22959e-06	0.848745	1.80093	LOC103488562	103488562	coatomer subunit beta'-2-like	GO:0030117,GO:0005198,GO:0006886,GO:0016192	membrane coat|structural molecule activity|intracellular protein transport|vesicle-mediated transport			KOG0276	[U]	Vesicle coat complex COPI, beta' subunit	Intracellular trafficking, secretion, and vesicular transport	KOG0276	U	intra-Golgi vesicle-mediated transport	Intracellular trafficking, secretion, and vesicular transport	PF04053	Coatomer_WDAD	Coatomer WD associated region
MELO3C030447.2.1	LOC103503776	MELO3C030447.2.1	MELO3C030447.2.1	MELO3C030447.2.1	11	11	15.8	79.928	2.17642	2.14809	2.17578	1.49452	1.41061	1.43665	1.09363e-05	0.719503	1.64662	LOC103503776	103503776	Protein arginine N-methyltransferase	GO:0016274	protein-arginine N-methyltransferase activity			KOG0822	[D]	Protein kinase inhibitor	Cell cycle control, cell division, chromosome partitioning	KOG0822	J	peptidyl-arginine methylation, to symmetrical-dimethyl arginine	Translation, ribosomal structure and biogenesis	PF05185	PRMT5	PRMT5 arginine-N-methyltransferase
MELO3C031004.2.1	LOC103486689	MELO3C031004.2.1	MELO3C031004.2.1	MELO3C031004.2.1	2	2	8.2	31.167	-0.0137467	-0.0054173	0.0439622	-0.58279	-0.675328	-0.567874	8.53674e-05	0.61693	1.53361	LOC103486689	103486689	putative deoxyribonuclease TATDN1 isoform X2	GO:0016888	endodeoxyribonuclease activity, producing 5'-phosphomonoesters			KOG3020	[L]	TatD-related DNase	Replication, recombination and repair					PF01026	TatD_DNase	TatD related DNase
MELO3C031570.2.1	LOC103496833	MELO3C031570.2.1	MELO3C031570.2.1	MELO3C031570.2.1	6	5	10.4	80.222	0.474709	0.402081	0.473363	-0.509801	-0.608383	-0.518214	1.49184e-05	0.995517	1.99379	LOC103496833	103496833	zinc finger BED domain-containing protein DAYSLEEPER	GO:0005634,GO:0003677,GO:0046872,GO:0046983	nucleus|DNA binding|metal ion binding|protein dimerization activity			KOG1121	[L]	Tam3-transposase (Ac family)	Replication, recombination and repair	KOG1121	E	protein dimerization activity	Amino acid transport and metabolism	PF05699	Dimer_Tnp_hAT	hAT family C-terminal dimerisation region
MELO3C031852.2.1	ycf2	MELO3C031852.2.1;MELO3C000900.2.1	MELO3C031852.2.1;MELO3C000900.2.1	MELO3C031852.2.1;MELO3C000900.2.1	1	1	6.5	19.784	-3.34131	-3.24129	-3.79966	-4.41535	-5.11499	-4.99323	0.00747209	1.38044	2.60347	ycf2	11123132	Protein Ycf2	GO:0009570,GO:0016021,GO:0005524,GO:0016887	chloroplast stroma|integral component of membrane|ATP binding|ATPase activity
MELO3C031937.2.1	E5676_scaffold139G00960	MELO3C031937.2.1	MELO3C031937.2.1	MELO3C031937.2.1	7	7	69.7	10.045	4.82514	4.81213	4.78282	5.43347	5.44333	5.45972	1.66382e-06	-0.638807	0.642244	E5676_scaffold139G00960	103490717	Acyl-CoA-binding protein	GO:0000062,GO:0008289	fatty-acyl-CoA binding|lipid binding			KOG0817	[I]	Acyl-CoA-binding protein	Lipid transport and metabolism
MELO3C032219.2.1	LOC103493308	MELO3C032219.2.1	MELO3C032219.2.1	MELO3C032219.2.1	1	1	2	50.738	-2.39328	-2.57627	-2.53436	-1.81522	-1.73274	-2.0479	0.00435671	-0.636015	0.643488	LOC103493308	103493308	COX assembly mitochondrial protein	GO:0005739	mitochondrion							ENOG502S43J	S	Cytochrome c oxidase biogenesis protein Cmc1 like	Function unknown	PF08583	Cmc1	Cytochrome c oxidase biogenesis protein Cmc1 like
MELO3C032568.2.1	E5676_scaffold21G001950	MELO3C032568.2.1	MELO3C032568.2.1	MELO3C032568.2.1	2	2	1.8	126.97	-2.19814	-2.1956	-2.26364	-3.24279	-3.39726	-3.54427	0.000196912	1.17565	2.25894	E5676_scaffold21G001950	103493002	DExH-box ATP-dependent RNA helicase DExH6 isoform X1	GO:0005524,GO:0003724	ATP binding|RNA helicase activity	cmo03018	RNA degradation	KOG0920	[A]	ATP-dependent RNA helicase A	RNA processing and modification
MELO3C034031.2.1	E5676_scaffold475G002360	MELO3C034031.2.1	MELO3C034031.2.1	MELO3C034031.2.1	4	4	3.8	115.09	-0.754016	-0.719809	-0.671598	-1.32786	-1.38389	-1.34897	2.50431e-05	0.638434	1.55664	E5676_scaffold475G002360	103489432	Pullulanase 1	GO:0051060,GO:0005975	pullulanase activity|carbohydrate metabolic process			KOG0470	[G]	1,4-alpha-glucan branching enzyme/starch branching enzyme II	Carbohydrate transport and metabolism
MELO3C034353.2.1	E5676_scaffold83G001230	MELO3C034353.2.1;MELO3C034352.2.1	MELO3C034353.2.1;MELO3C034352.2.1	MELO3C034353.2.1;MELO3C034352.2.1	2	2	17.9	11.822	-2.61035	-2.34176	-2.65196	-1.92707	-1.76841	-1.81561	0.00295644	-0.697661	0.616571	E5676_scaffold83G001230	103486185	Proteinase inhibitor I25, cystatin	GO:0004869	cysteine-type endopeptidase inhibitor activity
MELO3C035505.2.1	E5676_scaffold10G00070	MELO3C035505.2.1	MELO3C035505.2.1	MELO3C035505.2.1	3	3	63.5	6.7558	2.12155	2.06061	2.05596	2.64439	2.72727	2.71244	4.9469e-05	-0.615323	0.652784	E5676_scaffold10G00070	103488226	NADH dehydrogenase (Ubiquinone) 1 alpha subcomplex subunit 8-B-like	GO:0005739,GO:0070469,GO:0006120	mitochondrion|respirasome|mitochondrial electron transport, NADH to ubiquinone	cmo00190	Oxidative phosphorylation	KOG3458	[C]	NADH:ubiquinone oxidoreductase, NDUFA8/PGIV/19 kDa subunit	Energy production and conversion

## Sheet: S2
Table S2 Difference_abundant_protein_All
Accession	Gene Name	Protein.IDs	Majority.protein.IDs	Fasta.headers	Peptides	Unique.peptides	Sequence.coverage.[%]	Mol..weight.[kDa]	F1	F2	F3	M1	M2	M3	Gene_Name	GeneID	Product	GO_id	GO_term	pathway	pathway_description	KOG_id	KOG_abbreviation	KOG_description	KOG_function_class	eggNOG_id	eggNOG_abbreviation	eggNOG_description	eggNOG_function_classification	PFAM_Family	PFAM_Name	PFAM_description
MELO3C000003.2.1	E5676_scaffold784G00430	MELO3C000003.2.1	MELO3C000003.2.1	MELO3C000003.2.1	3	3	73.4	8.6698	0.844038	0.944591	0.767037	1.26108	1.38784	1.17584	E5676_scaffold784G00430	103504527	Uncharacterized protein
MELO3C000009.2.1	E5676_scaffold352G002720	MELO3C000009.2.1	MELO3C000009.2.1	MELO3C000009.2.1	4	1	3.8	139.81	-1.8056	-1.95285	-1.7696	-2.16412	-2.1601	-2.29572	E5676_scaffold352G002720	103498477	ABC transporter B family member 1	GO:0016021,GO:0005524,GO:0042626	integral component of membrane|ATP binding|ATPase-coupled transmembrane transporter activity	cmo02010	ABC transporters	KOG0055	[Q]	Multidrug/pheromone exporter, ABC superfamily	Secondary metabolites biosynthesis, transport and catabolism
MELO3C000014.2.1	E6C27_scaffold264G00460	MELO3C000014.2.1	MELO3C000014.2.1	MELO3C000014.2.1	2	1	22.7	8.4987	1.26516	1.29135	1.25043	1.84184	1.85476	1.77284	E6C27_scaffold264G00460	103500906	Sm-like protein LSM7	GO:0005681,GO:0003723,GO:0000398,GO:0000956	spliceosomal complex|RNA binding|mRNA splicing, via spliceosome|nuclear-transcribed mRNA catabolic process	cmo03040	Spliceosome	KOG1781	[A]	Small Nuclear ribonucleoprotein splicing factor	RNA processing and modification
MELO3C000036.2.1	E5676_scaffold1738G00220	MELO3C000036.2.1	MELO3C000036.2.1	MELO3C000036.2.1	1	1	8.4	20.394	-0.975236	-0.988312	-0.992632	-0.776131	-0.767388	-0.794061	E5676_scaffold1738G00220	103504207	U3 small nucleolar ribonucleoprotein IMP3-like isoform X1	GO:0005840,GO:0019843	ribosome|rRNA binding			KOG4655	[A]	U3 small nucleolar ribonucleoprotein (snoRNP) component	RNA processing and modification
MELO3C000039.2.1	E6C27_scaffold274G003360	MELO3C000039.2.1	MELO3C000039.2.1	MELO3C000039.2.1	1	1	14.9	8.2103	-3.77652	-3.37185	-3.6301	-4.51488	-4.28605	-4.5948	E6C27_scaffold274G003360	103494086	Phenylalanyl-tRNA synthetase beta subunit	GO:0005737,GO:0005524,GO:0000287,GO:0004826,GO:0003723,GO:0006432	cytoplasm|ATP binding|magnesium ion binding|phenylalanine-tRNA ligase activity|RNA binding|phenylalanyl-tRNA aminoacylation	cmo00970	Aminoacyl-tRNA biosynthesis	KOG2472	[J]	Phenylalanyl-tRNA synthetase beta subunit	Translation, ribosomal structure and biogenesis
MELO3C000061.2.1	E6C27_scaffold213G00450	MELO3C000061.2.1	MELO3C000061.2.1	MELO3C000061.2.1	1	1	3.1	28.685	-3.27557	-3.32815	-3.43616	-3.1509	-2.88332	-2.94726	E6C27_scaffold213G00450	103484623	Endoplasmic reticulum transmembrane protein	GO:0005789,GO:0016021,GO:0006888,GO:0006886,GO:0070973	endoplasmic reticulum membrane|integral component of membrane|endoplasmic reticulum to Golgi vesicle-mediated transport|intracellular protein transport|protein localization to endoplasmic reticulum exit site	cmo04141	Protein processing in endoplasmic reticulum	KOG1962	[V]	B-cell receptor-associated protein and related proteins	Defense mechanisms
MELO3C000075.2.1	E6C27_scaffold96G001950	MELO3C000075.2.1	MELO3C000075.2.1	MELO3C000075.2.1	2	2	9.7	21.726	-1.50426	-1.30398	-1.38288	-0.958414	-1.16395	-1.12647	E6C27_scaffold96G001950	103503257	Tropomyosin	GO:0016021	integral component of membrane
MELO3C000087.2.1	LOC103504493	MELO3C000087.2.1;MELO3C034075.2.1	MELO3C000087.2.1;MELO3C034075.2.1	MELO3C000087.2.1;MELO3C034075.2.1	1	1	4.6	19.873	-2.58584	-2.3125	-2.33646	-1.55406	-1.6432	-1.54094	LOC103504493	103504493	axial regulator YABBY 1-like	GO:0007275	multicellular organism development							ENOG502QQ88	S	abaxial cell fate specification	Function unknown	PF04690	YABBY	YABBY protein
MELO3C000099.2.1	LOC103504491	MELO3C000099.2.1;MELO3C009873.2.1	MELO3C000099.2.1	MELO3C000099.2.1	3	3	11.1	34.126	-0.954321	-1.06233	-0.912776	-0.931478	-0.975373	-1.02636	LOC103504491	103504491	zinc-finger homeodomain protein 10-like	GO:0005634,GO:0003677	nucleus|DNA binding							ENOG502QWG3	S	transcription, DNA-templated	Function unknown	PF04770	ZF-HD_dimer	ZF-HD protein dimerisation region
MELO3C000101.2.1	psaA	MELO3C000101.2.1	MELO3C000101.2.1	MELO3C000101.2.1	2	2	11.7	14.969	1.34249	1.36761	1.29367	1.17614	1.10538	1.093	psaA	11123079	Photosystem I P700 chlorophyll a apoprotein A1	GO:0009535,GO:0016021,GO:0009522,GO:0051539,GO:0016168,GO:0009055,GO:0000287,GO:0015979,GO:0018298	chloroplast thylakoid membrane|integral component of membrane|photosystem I|4 iron, 4 sulfur cluster binding|chlorophyll binding|electron transfer activity|magnesium ion binding|photosynthesis|protein-chromophore linkage
MELO3C000105.2.1	E5676_scaffold1607G00540	MELO3C000105.2.1	MELO3C000105.2.1	MELO3C000105.2.1	2	2	22.9	10.925	-1.7532	-1.70454	-1.49512	-1.81159	-1.62973	-1.64014	E5676_scaffold1607G00540	103500078	Carboxypeptidase	GO:0005576,GO:0004185	extracellular region|serine-type carboxypeptidase activity			KOG1282	[OE]	Serine carboxypeptidases (lysosomal cathepsin A)	Posttranslational modification, protein turnover, chaperones |Amino acid transport and metabolism
MELO3C000106.2.1	rps12	MELO3C000106.2.1	MELO3C000106.2.1	MELO3C000106.2.1	1	1	6.3	15.803	-1.08831	-1.03107	-1.22307	-1.1108	-1.20977	-1.0426	rps12	11123173	Ribosomal protein S12	GO:0009507,GO:0015935,GO:0003735,GO:0006412	chloroplast|small ribosomal subunit|structural constituent of ribosome|translation			KOG1750	[J]	Mitochondrial/chloroplast ribosomal protein S12	Translation, ribosomal structure and biogenesis
MELO3C000108.2.1	rpl16	MELO3C000108.2.1	MELO3C000108.2.1	MELO3C000108.2.1	6	6	62.2	13.244	2.62734	2.63697	2.61849	2.82901	2.81182	2.88901	rpl16	11123125	50S ribosomal protein L16, chloroplastic	GO:0009507,GO:0005840,GO:0019843,GO:0003735,GO:0006412	chloroplast|ribosome|rRNA binding|structural constituent of ribosome|translation			KOG3422	[J]	Mitochondrial ribosomal protein L16	Translation, ribosomal structure and biogenesis
MELO3C000111.2.1	rpl2	MELO3C000111.2.1	MELO3C000111.2.1	MELO3C000111.2.1	3	3	25.6	14.843	0.224981	0.23645	0.280912	0.101281	0.239449	0.162177	rpl2	11123182	50S ribosomal protein L2, chloroplastic	GO:0009507,GO:0015934,GO:0019843,GO:0003735,GO:0016740,GO:0006412	chloroplast|large ribosomal subunit|rRNA binding|structural constituent of ribosome|transferase activity|translation			KOG0438	[J]	Mitochondrial/chloroplast ribosomal protein L2	Translation, ribosomal structure and biogenesis
MELO3C000117.2.1	E5676_scaffold35G001830	MELO3C000117.2.1	MELO3C000117.2.1	MELO3C000117.2.1	7	4	44.8	19.426	2.49787	2.47289	2.46644	1.9959	2.03606	2.03267	E5676_scaffold35G001830	103487718	Glutamate--glyoxylate aminotransferase 2	GO:0030170,GO:0008483,GO:0009058	pyridoxal phosphate binding|transaminase activity|biosynthetic process	cmo00630,cmo00710,cmo00250,cmo00260,cmo00220	Glyoxylate and dicarboxylate metabolism|Carbon fixation in photosynthetic organisms|Alanine, aspartate and glutamate metabolism|Glycine, serine and threonine metabolism|Arginine biosynthesis	KOG0258	[E]	Alanine aminotransferase	Amino acid transport and metabolism
MELO3C000126.2.1	E5676_scaffold359G00570	MELO3C000126.2.1	MELO3C000126.2.1	MELO3C000126.2.1	10	10	77.5	9.8288	3.73175	3.68872	3.64767	3.57639	3.59307	3.56946	E5676_scaffold359G00570	103502945	Protein disulfide-isomerase	GO:0005788,GO:0003756	endoplasmic reticulum lumen|protein disulfide isomerase activity	cmo04141	Protein processing in endoplasmic reticulum	KOG0190	[O]	Protein disulfide isomerase (prolyl 4-hydroxylase beta subunit)	Posttranslational modification, protein turnover, chaperones
MELO3C000130.2.1	rbcL	MELO3C000130.2.1;MELO3C027735.2.1;MELO3C012384.2.1	MELO3C000130.2.1;MELO3C027735.2.1	MELO3C000130.2.1;MELO3C027735.2.1	9	9	47.8	23.048	5.85917	5.84522	5.82052	4.9594	4.9892	4.99399	rbcL	11123093	Ribulose bisphosphate carboxylase large chain	GO:0009507,GO:0000287,GO:0004497,GO:0016984,GO:0009853,GO:0019253	chloroplast|magnesium ion binding|monooxygenase activity|ribulose-bisphosphate carboxylase activity|photorespiration|reductive pentose-phosphate cycle
MELO3C000131.2.1	psbC	MELO3C000131.2.1	MELO3C000131.2.1	MELO3C000131.2.1	2	2	11.8	20.878	1.80079	1.77221	1.74646	1.79567	1.8356	1.82653	psbC	11123072	Photosystem II CP43 reaction center protein	GO:0009535,GO:0016021,GO:0009523,GO:0016168,GO:0045156,GO:0046872,GO:0009772,GO:0018298	chloroplast thylakoid membrane|integral component of membrane|photosystem II|chlorophyll binding|electron transporter, transferring electrons within the cyclic electron transport pathway of photosynthesis activity|metal ion binding|photosynthetic electron transport in photosystem II|protein-chromophore linkage
MELO3C000166.2.1	E6C27_scaffold1589G00470	MELO3C000166.2.1	MELO3C000166.2.1	MELO3C000166.2.1	7	5	11.8	86.898	0.000219638	-0.0223291	0.0436812	-0.731363	-0.669532	-0.807787	E6C27_scaffold1589G00470	103484204	DExH-box ATP-dependent RNA helicase DExH12-like	GO:0005681,GO:0005524,GO:0004386,GO:0016787,GO:0003676	spliceosomal complex|ATP binding|helicase activity|hydrolase activity|nucleic acid binding			KOG0951	[A]	RNA helicase BRR2, DEAD-box superfamily	RNA processing and modification
MELO3C000173.2.1	psbC	MELO3C000173.2.1	MELO3C000173.2.1	MELO3C000173.2.1	4	4	24.7	20.695	3.79709	3.82668	3.79279	3.80404	3.81438	3.84269	psbC	11123072	Photosystem II CP43 reaction center protein	GO:0009535,GO:0016021,GO:0009523,GO:0016168,GO:0045156,GO:0046872,GO:0009772,GO:0018298	chloroplast thylakoid membrane|integral component of membrane|photosystem II|chlorophyll binding|electron transporter, transferring electrons within the cyclic electron transport pathway of photosynthesis activity|metal ion binding|photosynthetic electron transport in photosystem II|protein-chromophore linkage
MELO3C000196.2.1	atpA	MELO3C000196.2.1;MELO3C027844.2.1;MELO3C026579.2.1	MELO3C000196.2.1	MELO3C000196.2.1	14	14	33	47.696	5.13473	5.11899	5.1021	5.25593	5.32159	5.27328	atpA	11123056	ATP synthase subunit alpha, chloroplastic	GO:0009535,GO:0005743,GO:0045261,GO:0005524,GO:0046933,GO:0046961	chloroplast thylakoid membrane|mitochondrial inner membrane|proton-transporting ATP synthase complex, catalytic core F(1)|ATP binding|proton-transporting ATP synthase activity, rotational mechanism|proton-transporting ATPase activity, rotational mechanism			KOG1353	[C]	F0F1-type ATP synthase, alpha subunit	Energy production and conversion
MELO3C000199.2.1	E5676_scaffold386G00910	MELO3C000199.2.1	MELO3C000199.2.1	MELO3C000199.2.1	5	5	50	11.964	3.24845	3.18775	3.21089	3.05221	3.05357	3.10568	E5676_scaffold386G00910	103489946	Protein disulfide isomerase-like protein	GO:0016853	isomerase activity	cmo04141	Protein processing in endoplasmic reticulum	KOG0190	[O]	Protein disulfide isomerase (prolyl 4-hydroxylase beta subunit)	Posttranslational modification, protein turnover, chaperones
MELO3C000217.2.1	E5676_scaffold265G00770	MELO3C000217.2.1	MELO3C000217.2.1	MELO3C000217.2.1	6	6	19	39.987	1.59722	1.52016	1.50713	1.69092	1.76966	1.65202	E5676_scaffold265G00770	103504436	Cleavage and polyadenylation specificity factor subunit 6	GO:0005634,GO:0003723	nucleus|RNA binding	cmo03015	mRNA surveillance pathway	KOG0118	[R]	FOG: RRM domain	General function prediction only
MELO3C000220.2.1	LOC103504434	MELO3C000220.2.1;MELO3C026575.2.1	MELO3C000220.2.1	MELO3C000220.2.1	5	5	19.4	34.436	1.44199	1.52903	1.45968	1.3361	1.36262	1.35151	LOC103504434	103504434	7-deoxyloganetic acid glucosyltransferase-like	GO:0008194	UDP-glycosyltransferase activity			KOG1192	[GC]	UDP-glucuronosyl and UDP-glucosyl transferase	Carbohydrate transport and metabolism |Energy production and conversion	KOG1192	G	transferase activity, transferring hexosyl groups	Carbohydrate transport and metabolism	PF00201	UDPGT	UDP-glucoronosyl and UDP-glucosyl transferase
MELO3C000241.2.1	rpl14	MELO3C000241.2.1;MELO3C011920.2.1;MELO3C004854.2.1	MELO3C000241.2.1;MELO3C011920.2.1	MELO3C000241.2.1;MELO3C011920.2.1	7	7	48.4	13.564	1.31286	1.35863	1.33123	1.44031	1.51405	1.50207	rpl14	11123124	50S ribosomal protein L14, chloroplastic	GO:0009507,GO:0015934,GO:0019843,GO:0003735,GO:0006412	chloroplast|large ribosomal subunit|rRNA binding|structural constituent of ribosome|translation			KOG0901	[J]	60S ribosomal protein L14/L17/L23	Translation, ribosomal structure and biogenesis
MELO3C000249.2.1	E5676_scaffold376G00380	MELO3C000249.2.1	MELO3C000249.2.1	MELO3C000249.2.1	4	4	34.2	16.163	1.78844	1.79136	1.7729	0.676188	0.668139	0.581447	E5676_scaffold376G00380	103482973	Importin subunit beta-1	GO:0005737,GO:0031267,GO:0006606	cytoplasm|small GTPase binding|protein import into nucleus	cmo03013	Nucleocytoplasmic transport	KOG1241	[YU]	Karyopherin (importin) beta 1	Nuclear structure |Intracellular trafficking, secretion, and vesicular transport
MELO3C000277.2.1	petB	MELO3C000277.2.1	MELO3C000277.2.1	MELO3C000277.2.1	2	2	16.4	22.326	-0.462718	-0.485212	-0.464323	-0.348985	-0.371447	-0.362855	petB	11123117	Cytochrome b6	GO:0009535,GO:0016021,GO:0045158,GO:0046872,GO:0015979,GO:0022904	chloroplast thylakoid membrane|integral component of membrane|electron transporter, transferring electrons within cytochrome b6/f complex of photosystem II activity|metal ion binding|photosynthesis|respiratory electron transport chain			KOG4663	[C]	Cytochrome b	Energy production and conversion					PF00033	Cytochrome_B	Cytochrome b/b6/petB
MELO3C000284.2.1	E5676_scaffold35G001840	MELO3C000284.2.1	MELO3C000284.2.1	MELO3C000284.2.1	9	2	27.1	40.12	1.60544	1.62097	1.62437	1.42526	1.37544	1.35316	E5676_scaffold35G001840	103487718	Putative alanine aminotransferase	GO:0030170,GO:0008483,GO:0009058	pyridoxal phosphate binding|transaminase activity|biosynthetic process	cmo00630,cmo00710,cmo00250,cmo00260,cmo00220	Glyoxylate and dicarboxylate metabolism|Carbon fixation in photosynthetic organisms|Alanine, aspartate and glutamate metabolism|Glycine, serine and threonine metabolism|Arginine biosynthesis	KOG0258	[E]	Alanine aminotransferase	Amino acid transport and metabolism
MELO3C000330.2.1	rpoC2	MELO3C000330.2.1	MELO3C000330.2.1	MELO3C000330.2.1	1	1	4.5	20.536	-4.50956	-4.27742	-4.03706	-5.5307	-5.48152	-5.20992	rpoC2	11123061	DNA-directed RNA polymerase subunit beta''	GO:0009507,GO:0003677,GO:0003899,GO:0008270,GO:0006351	chloroplast|DNA binding|DNA-directed 5'-3' RNA polymerase activity|zinc ion binding|transcription, DNA-templated
MELO3C000332.2.1	rpoB	MELO3C000332.2.1	MELO3C000332.2.1	MELO3C000332.2.1	1	1	2.9	30.129	-2.34306	-2.3201	-2.39772	-3.33073	-3.38722	-3.17969	rpoB	11123063	DNA-directed RNA polymerase subunit beta	GO:0009507,GO:0003677,GO:0003899,GO:0032549,GO:0006351	chloroplast|DNA binding|DNA-directed 5'-3' RNA polymerase activity|ribonucleoside binding|transcription, DNA-templated			KOG0214	[K]	RNA polymerase II, second largest subunit	Transcription
MELO3C000397.2.1	E5676_scaffold655G002370	MELO3C000397.2.1	MELO3C000397.2.1	MELO3C000397.2.1	4	4	7.4	69.711	0.126519	0.188879	0.0864606	0.455394	0.348151	0.386615	E5676_scaffold655G002370	103504374	Protein KRI1-like protein					KOG2409	[J]	KRR1-interacting protein involved in 40S ribosome biogenesis	Translation, ribosomal structure and biogenesis
MELO3C000424.2.1	E6C27_scaffold357G00370	MELO3C000424.2.1	MELO3C000424.2.1	MELO3C000424.2.1	2	2	10.2	23.382	-0.867887	-0.683868	-0.786216	-1.70598	-1.84806	-1.71548	E6C27_scaffold357G00370	103489776	Nuclear-pore anchor isoform X2	GO:0005634,GO:0006606	nucleus|protein import into nucleus	cmo03013	Nucleocytoplasmic transport	KOG4674	[S]	Uncharacterized conserved coiled-coil protein	Function unknown
MELO3C000450.2.1	LOC103504363	MELO3C000450.2.1	MELO3C000450.2.1	MELO3C000450.2.1	1	1	9.3	9.1345	-2.4047	-2.66191	-2.81852	-2.47221	-2.23126	-2.31628	LOC103504363	103504363	IAA-amino acid hydrolase ILR1-like 8	GO:0016787	hydrolase activity							ENOG502QQEM	S	IAA-amino acid conjugate hydrolase activity	Function unknown	PF01546	Peptidase_M20	Peptidase family M20/M25/M40
MELO3C000452.2.1	LOC103504362	MELO3C000452.2.1;MELO3C026805.2.1	MELO3C000452.2.1;MELO3C026805.2.1	MELO3C000452.2.1;MELO3C026805.2.1	1	1	11.2	10.263	-1.39143	-1.42996	-1.46175	-1.39729	-1.30608	-1.29834	LOC103504362	103504362	coiled-coil domain-containing protein 94 homolog					KOG2989	[S]	Uncharacterized conserved protein	Function unknown	KOG2989	L	mRNA splicing, via spliceosome	Replication, recombination and repair	PF04502	DUF572	Family of unknown function (DUF572)
MELO3C000453.2.1	LOC103504361	MELO3C000453.2.1	MELO3C000453.2.1	MELO3C000453.2.1	1	1	4.1	32.365	-1.55994	-1.66205	-1.89651	-3.01414	-3.27584	-3.05561	LOC103504361	103504361	importin subunit beta-1-like	GO:0005737,GO:0006606	cytoplasm|protein import into nucleus	cmo03013	Nucleocytoplasmic transport	KOG1241	[YU]	Karyopherin (importin) beta 1	Nuclear structure |Intracellular trafficking, secretion, and vesicular transport	KOG1241	U	ribosomal protein import into nucleus	Intracellular trafficking, secretion, and vesicular transport	PF13513	HEAT_EZ	HEAT-like repeat
MELO3C000483.2.1	rbcL	MELO3C000483.2.1;MELO3C027613.2.1	MELO3C000483.2.1	MELO3C000483.2.1	10	8	40.6	24.702	4.96428	4.97029	4.90233	4.00342	4.00693	3.99146	rbcL	11123093	Ribulose bisphosphate carboxylase large chain	GO:0009507,GO:0000287,GO:0004497,GO:0016984,GO:0009853,GO:0019253	chloroplast|magnesium ion binding|monooxygenase activity|ribulose-bisphosphate carboxylase activity|photorespiration|reductive pentose-phosphate cycle
MELO3C000503.2.1	E5676_scaffold299G001770	MELO3C000503.2.1	MELO3C000503.2.1	MELO3C000503.2.1	2	2	9.7	25.991	-3.36278	-3.21721	-3.53074	-3.18843	-3.24687	-3.36999	E5676_scaffold299G001770	103489606	Polyol transporter 5	GO:0016021,GO:0022857	integral component of membrane|transmembrane transporter activity			KOG0254	[R]	Predicted transporter (major facilitator superfamily)	General function prediction only
MELO3C000513.2.1	E5676_scaffold280G00450	MELO3C000513.2.1	MELO3C000513.2.1	MELO3C000513.2.1	3	3	23.2	19.85	-0.740348	-0.816351	-0.927824	-0.7423	-0.737875	-0.763785	E5676_scaffold280G00450	103504346	Protein ABHD11					KOG2382	[R]	Predicted alpha/beta hydrolase	General function prediction only
MELO3C000540.2.1	E5676_scaffold352G005700	MELO3C000540.2.1	MELO3C000540.2.1	MELO3C000540.2.1	5	5	45.5	13.935	1.70418	1.65033	1.66723	1.94546	1.99706	1.93641	E5676_scaffold352G005700	103487159	Chaperone protein dnaJ 6					KOG0719	[O]	Molecular chaperone (DnaJ superfamily)	Posttranslational modification, protein turnover, chaperones
MELO3C000592.2.1	E6C27_scaffold761G00410	MELO3C000592.2.1	MELO3C000592.2.1	MELO3C000592.2.1	11	2	55.5	18.899	2.35291	2.40097	2.3384	2.28274	2.32844	2.35719	E6C27_scaffold761G00410	103484110	Heat shock cognate protein 80	GO:0005524,GO:0016887,GO:0051082,GO:0006457	ATP binding|ATPase activity|unfolded protein binding|protein folding	cmo04141,cmo04626	Protein processing in endoplasmic reticulum|Plant-pathogen interaction	KOG0019	[O]	Molecular chaperone (HSP90 family)	Posttranslational modification, protein turnover, chaperones
MELO3C000609.2.1	LOC103504324	MELO3C000609.2.1	MELO3C000609.2.1	MELO3C000609.2.1	8	8	45.7	19.878	3.14997	3.17443	3.12812	3.09163	3.10262	3.08205	LOC103504324	103504324	HMG-Y-related protein A	GO:0000786,GO:0005634,GO:0003677,GO:0006334,GO:0006355	nucleosome|nucleus|DNA binding|nucleosome assembly|regulation of transcription, DNA-templated							ENOG502RXFH	K	nucleosome assembly	Transcription	PF00538	Linker_histone	linker histone H1 and H5 family
MELO3C000623.2.1	rps2	MELO3C000623.2.1;MELO3C001352.2.1;MELO3C001358.2.1	MELO3C000623.2.1;MELO3C001352.2.1	MELO3C000623.2.1;MELO3C001352.2.1	4	4	17.2	25.018	1.19918	1.10205	1.06882	0.982353	1.01645	0.930829	rps2	11123060	30S ribosomal protein S2, chloroplastic	GO:0009507,GO:0015935,GO:0003735,GO:0006412	chloroplast|small ribosomal subunit|structural constituent of ribosome|translation			KOG0832	[J]	Mitochondrial/chloroplast ribosomal protein S2	Translation, ribosomal structure and biogenesis
MELO3C000655.2.1	E6C27_scaffold36G00940	MELO3C000655.2.1;MELO3C009650.2.1	MELO3C000655.2.1	MELO3C000655.2.1	6	4	21.6	30.907	-0.536717	-0.51068	-0.550981	-0.675439	-0.794868	-0.709612	E6C27_scaffold36G00940	103489826	Geraniol 8-hydroxylase-like	GO:0020037,GO:0005506,GO:0004497,GO:0016705	heme binding|iron ion binding|monooxygenase activity|oxidoreductase activity, acting on paired donors, with incorporation or reduction of molecular oxygen			KOG0156	[Q]	Cytochrome P450 CYP2 subfamily	Secondary metabolites biosynthesis, transport and catabolism
MELO3C000704.2.1	E5676_scaffold71250G00010	MELO3C000704.2.1	MELO3C000704.2.1	MELO3C000704.2.1	6	6	74.1	9.4718	2.61423	2.54348	2.64606	2.8431	2.86627	2.78363	E5676_scaffold71250G00010	103504307	Proteasome subunit beta type-6-like	GO:0000502	proteasome complex			KOG0174	[O]	20S proteasome, regulatory subunit beta type PSMB6/PSMB9/PRE3	Posttranslational modification, protein turnover, chaperones
MELO3C000754.2.1	E5676_scaffold459G00300	MELO3C000754.2.1	MELO3C000754.2.1	MELO3C000754.2.1	5	2	61.3	6.9238	-0.148083	-0.272001	-0.279459	0.00430767	-0.0155058	-0.0077952	E5676_scaffold459G00300	103500033	Ribosomal protein	GO:0015934,GO:0019843,GO:0003735,GO:0006412	large ribosomal subunit|rRNA binding|structural constituent of ribosome|translation	cmo03010	Ribosome	KOG1569	[J]	50S ribosomal protein L1	Translation, ribosomal structure and biogenesis
MELO3C000760.2.1	E5676_scaffold143G001790	MELO3C000760.2.1	MELO3C000760.2.1	MELO3C000760.2.1	6	6	22.7	25.423	1.00263	0.928493	1.00948	1.20019	1.30136	1.21895	E5676_scaffold143G001790	103504295	Riboflavin synthase			cmo00740	Riboflavin metabolism	KOG3310	[H]	Riboflavin synthase alpha chain	Coenzyme transport and metabolism
MELO3C000761.2.1	E5676_scaffold519G00100	MELO3C000761.2.1	MELO3C000761.2.1	MELO3C000761.2.1	23	23	63.7	35.851	5.80348	5.78762	5.7544	4.5736	4.50372	4.52943	E5676_scaffold519G00100	103496388	Elongation factor 2-like	GO:0005525,GO:0003924,GO:0003746	GTP binding|GTPase activity|translation elongation factor activity			KOG0469	[J]	Elongation factor 2	Translation, ribosomal structure and biogenesis
MELO3C000762.2.1	E6C27_scaffold89G002760	MELO3C000762.2.1	MELO3C000762.2.1	MELO3C000762.2.1	3	2	54.1	9.8973	1.48881	1.48681	1.50942	1.44375	1.40517	1.40935	E6C27_scaffold89G002760	103500971	Proteasome subunit beta type-3-like	GO:0005737,GO:0005634,GO:0005839,GO:0003676,GO:0004523,GO:0004298,GO:0051603	cytoplasm|nucleus|proteasome core complex|nucleic acid binding|RNA-DNA hybrid ribonuclease activity|threonine-type endopeptidase activity|proteolysis involved in cellular protein catabolic process			KOG0180	[O]	20S proteasome, regulatory subunit beta type PSMB3/PUP3	Posttranslational modification, protein turnover, chaperones
MELO3C000773.2.1		MELO3C000773.2.1	MELO3C000773.2.1	MELO3C000773.2.1	1	1	19.5	4.574	-2.88381	-2.93271	-2.79904	-2.45713	-2.48351	-1.64221
MELO3C000849.2.1	E5676_scaffold828G00580	MELO3C000849.2.1	MELO3C000849.2.1	MELO3C000849.2.1	1	1	11.6	12.951	-3.89962	-4.02797	-3.43427	-3.57646	-3.54635	-3.26375	E5676_scaffold828G00580	103497323	CO(2)-response secreted protease-like	GO:0004252	serine-type endopeptidase activity
MELO3C000934.2.1	LOC107992311	MELO3C000934.2.1	MELO3C000934.2.1	MELO3C000934.2.1	6	4	37.8	23.021	0.0740963	-0.0853338	0.0745436	-1.65232	-1.75175	-1.86694	LOC107992311	107992311	DExH-box ATP-dependent RNA helicase DExH12-like	GO:0004386	helicase activity			KOG0951	[A]	RNA helicase BRR2, DEAD-box superfamily	RNA processing and modification					PF02889	Sec63	Sec63 Brl domain
MELO3C001160.2.1	E6C27_scaffold90G001280	MELO3C001160.2.1	MELO3C001160.2.1	MELO3C001160.2.1	1	1	4.7	24.28	-3.70682	-3.75211	-3.30548	-3.13671	-3.62014	-3.30624	E6C27_scaffold90G001280	103487816	Centromere-associated protein E isoform X1	GO:0005524,GO:1990939,GO:0008017,GO:0007018	ATP binding|ATP-dependent microtubule motor activity|microtubule binding|microtubule-based movement			KOG0242	[Z]	Kinesin-like protein	Cytoskeleton
MELO3C001175.2.1	E6C27_scaffold112G00740	MELO3C001175.2.1;MELO3C028184.2.1;MELO3C001702.2.1	MELO3C001175.2.1	MELO3C001175.2.1	7	7	50.6	19.896	2.48646	2.43912	2.45459	2.9549	2.95107	2.93174	E6C27_scaffold112G00740	103504237	Glutathione S-transferase U9-like	GO:0016740,GO:0006749	transferase activity|glutathione metabolic process	cmo00480	Glutathione metabolism	KOG0406	[O]	Glutathione S-transferase	Posttranslational modification, protein turnover, chaperones
MELO3C001187.2.1	rps11	MELO3C001187.2.1	MELO3C001187.2.1	MELO3C001187.2.1	3	3	26.8	14.983	1.16886	1.19826	1.11061	1.22662	1.25307	1.29354	rps11	11123120	30S ribosomal protein S11, chloroplastic	GO:0009507,GO:0005840,GO:0019843,GO:0003735,GO:0006412	chloroplast|ribosome|rRNA binding|structural constituent of ribosome|translation			KOG0408	[J]	Mitochondrial/chloroplast ribosomal protein S11	Translation, ribosomal structure and biogenesis					PF00411	Ribosomal_S11	Ribosomal protein S11
MELO3C001225.2.1	accD	MELO3C001225.2.1;MELO3C027978.2.1;MELO3C028654.2.1	MELO3C001225.2.1;MELO3C027978.2.1;MELO3C028654.2.1	MELO3C001225.2.1;MELO3C027978.2.1;MELO3C028654.2.1	6	6	41.4	15.13	2.70401	2.7117	2.74216	2.38054	2.37938	2.40563	accD	11123094	Acetyl-coenzyme A carboxylase carboxyl transferase subunit beta, chloroplastic	GO:0009317,GO:0009570,GO:0003989,GO:0005524,GO:0016743,GO:0008270,GO:0006633,GO:2001295	acetyl-CoA carboxylase complex|chloroplast stroma|acetyl-CoA carboxylase activity|ATP binding|carboxyl- or carbamoyltransferase activity|zinc ion binding|fatty acid biosynthetic process|malonyl-CoA biosynthetic process			KOG0540	[EI]	3-Methylcrotonyl-CoA carboxylase, non-biotin containing subunit/Acetyl-CoA carboxylase carboxyl transferase, subunit beta	Amino acid transport and metabolism |Lipid transport and metabolism					PF01039	Carboxyl_trans	Carboxyl transferase domain
MELO3C001303.2.1	E5676_scaffold455G007880	MELO3C001303.2.1	MELO3C001303.2.1	MELO3C001303.2.1	5	4	19	34.681	-0.874718	-0.819173	-0.757455	-0.817686	-1.00419	-0.975798	E5676_scaffold455G007880	103488439	CO(2)-response secreted protease isoform X2	GO:0004252	serine-type endopeptidase activity
MELO3C001317.2.1	E6C27_scaffold81G00300	MELO3C001317.2.1	MELO3C001317.2.1	MELO3C001317.2.1	1	1	22.2	6.052	-0.768162	-0.748171	-0.690243	-0.661962	-0.731877	-0.64088	E6C27_scaffold81G00300	103504362	Splicing factor YJU2	GO:0071006,GO:0046872,GO:0000349	U2-type catalytic step 1 spliceosome|metal ion binding|generation of catalytic spliceosome for first transesterification step			KOG2989	[S]	Uncharacterized conserved protein	Function unknown
MELO3C001415.2.1	rpl2	MELO3C001415.2.1;MELO3C028091.2.1;MELO3C033732.2.1;MELO3C027614.2.1	MELO3C001415.2.1;MELO3C028091.2.1;MELO3C033732.2.1;MELO3C027614.2.1	MELO3C001415.2.1;MELO3C028091.2.1;MELO3C033732.2.1;MELO3C027614.2.1	5	5	39.4	15.005	0.874309	0.764092	0.789584	0.730003	0.671099	0.667886	rpl2	11123182	50S ribosomal protein L2, chloroplastic	GO:0009507,GO:0015934,GO:0019843,GO:0003735,GO:0016740,GO:0006412	chloroplast|large ribosomal subunit|rRNA binding|structural constituent of ribosome|transferase activity|translation			KOG0438	[J]	Mitochondrial/chloroplast ribosomal protein L2	Translation, ribosomal structure and biogenesis
MELO3C001514.2.1	rpl33	MELO3C001514.2.1	MELO3C001514.2.1	MELO3C001514.2.1	2	2	20.3	9.2888	-0.435813	-0.431386	-0.468746	-0.61037	-0.50623	-0.481334	rpl33	11123108	50S ribosomal protein L33, chloroplastic	GO:0009507,GO:0005840,GO:0003735,GO:0006412	chloroplast|ribosome|structural constituent of ribosome|translation
MELO3C001556.2.1	LOC103504207	MELO3C001556.2.1	MELO3C001556.2.1	MELO3C001556.2.1	1	1	9.9	9.9056	-1.0115	-1.18729	-1.30831	-1.09143	-1.05156	-1.05181	LOC103504207	103504207	U3 small nucleolar ribonucleoprotein protein IMP3	GO:0005840,GO:0019843	ribosome|rRNA binding			KOG4655	[A]	U3 small nucleolar ribonucleoprotein (snoRNP) component	RNA processing and modification	KOG4655	J	snoRNA binding	Translation, ribosomal structure and biogenesis	PF00163	Ribosomal_S4	Ribosomal protein S4/S9 N-terminal domain
MELO3C001614.2.1	E5676_scaffold101G00300	MELO3C001614.2.1;MELO3C034100.2.1;MELO3C034119.2.1;MELO3C034116.2.1;MELO3C027124.2.1;MELO3C026571.2.1	MELO3C001614.2.1;MELO3C034100.2.1;MELO3C034119.2.1;MELO3C034116.2.1;MELO3C027124.2.1;MELO3C026571.2.1	MELO3C001614.2.1;MELO3C034100.2.1;MELO3C034119.2.1;MELO3C034116.2.1;MELO3C027124.2.1;MELO3C026571.2.1	5	2	60.6	8.3903	0.102827	0.273409	0.131714	1.56788	1.53004	1.65579	E5676_scaffold101G00300	103501408	17.8 kDa class I heat shock protein-like			cmo04141	Protein processing in endoplasmic reticulum	KOG0710	[O]	Molecular chaperone (small heat-shock protein Hsp26/Hsp42)	Posttranslational modification, protein turnover, chaperones
MELO3C001821.2.1	petA	MELO3C001821.2.1	MELO3C001821.2.1	MELO3C001821.2.1	4	4	61.4	6.2449	3.62897	3.60567	3.54854	3.82781	3.79252	3.85457	petA	11123098	Cytochrome f	GO:0009535,GO:0031361,GO:0009055,GO:0020037,GO:0005506,GO:0015979	chloroplast thylakoid membrane|integral component of thylakoid membrane|electron transfer activity|heme binding|iron ion binding|photosynthesis
MELO3C001921.2.1	LOC103486458	MELO3C001921.2.1	MELO3C001921.2.1	MELO3C001921.2.1	6	6	6.4	143.97	-0.495544	-0.341281	-0.444241	-0.192462	-0.22624	-0.250126	LOC103486458	103486458	probable serine/threonine protein kinase IREH1	GO:0005524,GO:0004674	ATP binding|protein serine/threonine kinase activity			KOG0606	[TR]	Microtubule-associated serine/threonine kinase and related proteins	Signal transduction mechanisms |General function prediction only	KOG0606	T	peptidyl-serine phosphorylation	Signal transduction mechanisms	PF00069	Pkinase	Protein kinase domain
MELO3C001923.2.1	LOC103489144	MELO3C001923.2.1	MELO3C001923.2.1	MELO3C001923.2.1	2	2	11.9	22.38	-2.15572	-2.21595	-1.94571	-1.79838	-1.67069	-1.78272	LOC103489144	103489144	Protein-serine/threonine phosphatase	GO:0005634,GO:0106306,GO:0106307,GO:0006397	nucleus|protein serine phosphatase activity|protein threonine phosphatase activity|mRNA processing	cmo03015	mRNA surveillance pathway	KOG2424	[K]	Protein involved in transcription start site selection	Transcription	KOG2424	K	RNA polymerase II subunit A C-terminal domain phosphatase	Transcription	PF04722	Ssu72	Ssu72-like protein
MELO3C001926.2.1	LOC103492190	MELO3C001926.2.1	MELO3C001926.2.1	MELO3C001926.2.1	12	12	26	64.422	1.53956	1.56954	1.57121	1.30893	1.33077	1.21933	LOC103492190	103492190	putative 3,4-dihydroxy-2-butanone kinase isoform X1	GO:0005524,GO:0004371,GO:0006071	ATP binding|glycerone kinase activity|glycerol metabolic process			KOG2426	[G]	Dihydroxyacetone kinase/glycerone kinase	Carbohydrate transport and metabolism					PF02733	Dak1	Dak1 domain
MELO3C001931.2.1	E5676_scaffold248G00330	MELO3C001931.2.1	MELO3C001931.2.1	MELO3C001931.2.1	11	11	16.9	67.622	2.44009	2.43455	2.40265	1.79101	1.72282	1.77921	E5676_scaffold248G00330	103500066	Transmembrane 9 superfamily member	GO:0010008,GO:0000139,GO:0016021	endosome membrane|Golgi membrane|integral component of membrane			KOG1277	[U]	Endosomal membrane proteins, EMP70	Intracellular trafficking, secretion, and vesicular transport
MELO3C001932.2.1	LOC103496406	MELO3C001932.2.1	MELO3C001932.2.1	MELO3C001932.2.1	11	11	11.5	106.55	1.5531	1.41652	1.43729	1.38577	1.38672	1.30525	LOC103496406	103496406	uncharacterized protein LOC103496406 isoform X2	GO:0005524,GO:0004672	ATP binding|protein kinase activity			KOG0667	[R]	Dual-specificity tyrosine-phosphorylation regulated kinase	General function prediction only
MELO3C001938.2.1	E6C27_scaffold112G00330	MELO3C001938.2.1	MELO3C001938.2.1	MELO3C001938.2.1	12	10	26	56.065	1.95794	1.9273	1.9792	1.60191	1.50892	1.54234	E6C27_scaffold112G00330	103501415	Glutamate decarboxylase	GO:0003677,GO:0004351,GO:0030170,GO:0006260,GO:0006536	DNA binding|glutamate decarboxylase activity|pyridoxal phosphate binding|DNA replication|glutamate metabolic process	cmo03030,cmo03410,cmo03420	DNA replication|Base excision repair|Nucleotide excision repair	KOG1383	[E]	Glutamate decarboxylase/sphingosine phosphate lyase	Amino acid transport and metabolism
MELO3C001939.2.1	LOC107990488	MELO3C001939.2.1	MELO3C001939.2.1	MELO3C001939.2.1	9	9	24.6	45.21	3.11642	3.12982	3.10336	3.24008	3.21506	3.28523	LOC107990488	107990488	protein tas	GO:0047834	D-threo-aldose 1-dehydrogenase activity			KOG1575	[C]	Voltage-gated shaker-like K+ channel, subunit beta/KCNAB	Energy production and conversion					PF00248	Aldo_ket_red	Aldo/keto reductase family
MELO3C001942.2.1	LOC103504538	MELO3C001942.2.1	MELO3C001942.2.1	MELO3C001942.2.1	9	9	22.6	49.855	2.85893	2.89372	2.89107	2.87945	2.85884	2.90293	LOC103504538	103504538	bifunctional D-cysteine desulfhydrase/1-aminocyclopropane-1-carboxylate deaminase, mitochondrial	GO:0009507,GO:0005829,GO:0005739,GO:0050897,GO:0019148,GO:0019447,GO:0009693,GO:1990170	chloroplast|cytosol|mitochondrion|cobalt ion binding|D-cysteine desulfhydrase activity|D-cysteine catabolic process|ethylene biosynthetic process|stress response to cadmium ion	cmo00270	Cysteine and methionine metabolism					ENOG502QPS1	E	D-cysteine catabolic process	Amino acid transport and metabolism	PF00291	PALP	Pyridoxal-phosphate dependent enzyme
MELO3C001943.2.1	E5676_scaffold248G00480	MELO3C001943.2.1	MELO3C001943.2.1	MELO3C001943.2.1	1	1	4.8	18.943	-4.7783	-4.71977	-4.51033	-4.61946	-4.49874	-4.74696	E5676_scaffold248G00480	103502934	16.9 kDa class I heat shock protein 1	GO:0016021	integral component of membrane
MELO3C001947.2.1	E5676_scaffold248G00510	MELO3C001947.2.1	MELO3C001947.2.1	MELO3C001947.2.1	16	6	52.2	31.748	1.76074	1.75248	1.72971	1.87791	1.79398	1.90983	E5676_scaffold248G00510	103482778	Eukaryotic translation initiation factor 3 subunit G	GO:0016282,GO:0033290,GO:0005852,GO:0003743,GO:0001732	eukaryotic 43S preinitiation complex|eukaryotic 48S preinitiation complex|eukaryotic translation initiation factor 3 complex|translation initiation factor activity|formation of cytoplasmic translation initiation complex			KOG0122	[J]	Translation initiation factor 3, subunit g (eIF-3g)	Translation, ribosomal structure and biogenesis
MELO3C001948.2.1	LOC103482861	MELO3C001948.2.1	MELO3C001948.2.1	MELO3C001948.2.1	6	6	15.3	43.509	-0.107642	-0.0587873	-0.0705986	-0.00185009	0.101117	0.0634336	LOC103482861	103482861	retinol dehydrogenase 11-like	GO:0016491	oxidoreductase activity			KOG1208	[Q]	Dehydrogenases with different specificities (related to short-chain alcohol dehydrogenases)	Secondary metabolites biosynthesis, transport and catabolism	KOG1208	I	oxidation-reduction process	Lipid transport and metabolism	PF00106	adh_short	short chain dehydrogenase
MELO3C001952.2.1	LOC103483414	MELO3C001952.2.1;MELO3C018299.2.1	MELO3C001952.2.1	MELO3C001952.2.1	10	3	47.2	17.474	1.84539	1.7931	1.76077	2.31027	2.30534	2.31329	LOC103483414	103483414	Nascent polypeptide-associated complex subunit beta					KOG2240	[K]	RNA polymerase II general transcription factor BTF3 and related proteins	Transcription					PF01849	NAC	NAC domain
MELO3C001953.2.1	E5676_scaffold248G00570	MELO3C001953.2.1	MELO3C001953.2.1	MELO3C001953.2.1	5	4	34.7	13.091	0.75499	0.745564	0.850534	1.0919	1.13429	1.18424	E5676_scaffold248G00570	103483601	Uncharacterized protein
MELO3C001956.2.1	LOC103483781	MELO3C001956.2.1	MELO3C001956.2.1	MELO3C001956.2.1	2	2	2.5	98.792	-1.94677	-1.94382	-2.15521	-2.39571	-2.51203	-2.66974	LOC103483781	103483781	Sucrose synthase	GO:0005618,GO:0016157,GO:0080165,GO:0005985	cell wall|sucrose synthase activity|callose deposition in phloem sieve plate|sucrose metabolic process	cmo00500	Starch and sucrose metabolism	KOG0853	[M]	Glycosyltransferase	Cell wall/membrane/envelope biogenesis	KOG0853	M	sucrose synthase activity	Cell wall/membrane/envelope biogenesis	PF00534	Glycos_transf_1	Glycosyl transferases group 1
MELO3C001957.2.1	LOC103483851	MELO3C001957.2.1;MELO3C025291.2.1	MELO3C001957.2.1	MELO3C001957.2.1	21	18	21.9	117.35	2.78921	2.82429	2.80282	1.81426	1.77792	1.71532	LOC103483851	103483851	protein argonaute 1	GO:0003676,GO:0031047	nucleic acid binding|gene silencing by RNA			KOG1041	[J]	Translation initiation factor 2C (eIF-2C) and related proteins	Translation, ribosomal structure and biogenesis	KOG1041	S	gene silencing by RNA	Function unknown	PF02170	PAZ	PAZ domain
MELO3C001961.2.1	LOC103484245	MELO3C001961.2.1	MELO3C001961.2.1	MELO3C001961.2.1	3	3	14.8	19.796	1.2119	1.2468	1.28579	1.60848	1.61146	1.58547	LOC103484245	103484245	glycine-rich RNA-binding protein 4, mitochondrial-like isoform X1	GO:0003723	RNA binding			KOG0118	[R]	FOG: RRM domain	General function prediction only	KOG0118	H	RNA binding	Coenzyme transport and metabolism	PF00076	RRM_1	RNA recognition motif. (a.k.a. RRM, RBD, or RNP domain)
MELO3C001965.2.1	LOC103484480	MELO3C001965.2.1	MELO3C001965.2.1	MELO3C001965.2.1	2	2	25	13.845	-0.906216	-0.893598	-0.827284	-0.382423	-0.448996	-0.331103	LOC103484480	103484480	UPF0426 protein At1g28150, chloroplastic									ENOG502S7EQ	S		Function unknown
MELO3C001966.2.1	E5676_scaffold248G00690	MELO3C001966.2.1	MELO3C001966.2.1	MELO3C001966.2.1	5	5	14.8	36.734	0.54091	0.358097	0.455307	0.940786	0.975754	0.99482	E5676_scaffold248G00690	103484557	Ankyrin repeat domain-containing protein 50 isoform 1
MELO3C001972.2.1	LOC103485203	MELO3C001972.2.1	MELO3C001972.2.1	MELO3C001972.2.1	2	2	8.1	32.342	-2.49397	-2.84762	-2.52716	-2.21	-2.14702	-1.91297	LOC103485203	103485203	transcription factor TCP15-like	GO:0003700	DNA-binding transcription factor activity							ENOG502QU5R	K	inflorescence development	Transcription	PF03634	TCP	TCP family transcription factor
MELO3C001973.2.1	LOC103485375	MELO3C001973.2.1;MELO3C021984.2.1	MELO3C001973.2.1	MELO3C001973.2.1	10	10	31.6	28.587	1.79709	1.75817	1.82182	2.61543	2.61205	2.67156	LOC103485375	103485375	NAP1-related protein 2	GO:0005634,GO:0006334	nucleus|nucleosome assembly			KOG1508	[L]	DNA replication factor/protein phosphatase inhibitor SET/SPR-2	Replication, recombination and repair	KOG1508	T	nucleosome assembly	Signal transduction mechanisms	PF00956	NAP	Nucleosome assembly protein (NAP)
MELO3C001974.2.1	LOC103485492	MELO3C001974.2.1	MELO3C001974.2.1	MELO3C001974.2.1	2	2	3.6	90.334	-2.58518	-2.57826	-2.44135	-2.64459	-2.68571	-2.46152	LOC103485492	103485492	protein PHYTOCHROME KINASE SUBSTRATE 1-like	GO:0016301,GO:0009638	kinase activity|phototropism							ENOG502QQHX	S		Function unknown
MELO3C001980.2.1	LOC103485575	MELO3C001980.2.1	MELO3C001980.2.1	MELO3C001980.2.1	5	5	17.4	41.544	1.08186	1.07699	1.02437	1.2631	1.3298	1.33713	LOC103485575	103485575	uncharacterized protein LOC103485575	GO:0009941,GO:0009535	chloroplast envelope|chloroplast thylakoid membrane							ENOG502QSW1	S		Function unknown	PF12697	Abhydrolase_6	Alpha/beta hydrolase family
MELO3C001981.2.1	LOC103486034	MELO3C001981.2.1	MELO3C001981.2.1	MELO3C001981.2.1	2	2	3.4	36.783	1.70692	1.6445	1.67768	1.57141	1.58508	1.62339	LOC103486034	103486034	myb-related protein 306-like	GO:0005634	nucleus			KOG0048	[K]	Transcription factor, Myb superfamily	Transcription	KOG0048	A	RNA polymerase II transcription regulator recruiting activity	RNA processing and modification	PF00249	Myb_DNA-binding	Myb-like DNA-binding domain
MELO3C001997.2.1	LOC103487595	MELO3C001997.2.1	MELO3C001997.2.1	MELO3C001997.2.1	3	3	6.7	66.945	-1.15481	-1.21213	-0.99292	-1.13525	-1.13214	-1.13588	LOC103487595	103487595	Fucosyltransferase	GO:0032580,GO:0016021,GO:0008107,GO:0042546,GO:0071555	Golgi cisterna membrane|integral component of membrane|galactoside 2-alpha-L-fucosyltransferase activity|cell wall biogenesis|cell wall organization							ENOG502QTTA	S	galactoside 2-alpha-L-fucosyltransferase activity	Function unknown	PF03254	XG_FTase	Xyloglucan fucosyltransferase
MELO3C001998.2.1	LOC103487698	MELO3C001998.2.1	MELO3C001998.2.1	MELO3C001998.2.1	3	3	14.8	30.261	0.388403	0.481683	0.419044	0.501774	0.527792	0.504352	LOC103487698	103487698	Pentose-5-phosphate 3-epimerase	GO:0046872,GO:0004750,GO:0005975,GO:0006098	metal ion binding|ribulose-phosphate 3-epimerase activity|carbohydrate metabolic process|pentose-phosphate shunt	cmo00030,cmo00040,cmo00710	Pentose phosphate pathway|Pentose and glucuronate interconversions|Carbon fixation in photosynthetic organisms	KOG3111	[G]	D-ribulose-5-phosphate 3-epimerase	Carbohydrate transport and metabolism	KOG3111	G	ribulose-phosphate 3-epimerase activity	Carbohydrate transport and metabolism	PF00834	Ribul_P_3_epim	Ribulose-phosphate 3 epimerase family
MELO3C001999.2.1	LOC103487922	MELO3C001999.2.1	MELO3C001999.2.1	MELO3C001999.2.1	2	2	3.2	62.481	-2.8315	-2.75254	-2.86324	-3.06426	-2.88704	-2.75964	LOC103487922	103487922	two-component response regulator-like APRR1	GO:0005634,GO:0016301,GO:0000160,GO:0048511	nucleus|kinase activity|phosphorelay signal transduction system|rhythmic process	cmo04712	Circadian rhythm - plant	KOG1601	[K]	GATA-4/5/6 transcription factors	Transcription	KOG1601	K	transcription, DNA-templated	Transcription	PF00072	Response_reg	Response regulator receiver domain
MELO3C002010.2.1	LOC103489677	MELO3C002010.2.1	MELO3C002010.2.1	MELO3C002010.2.1	6	6	9	60.03	-0.510665	-0.48329	-0.436556	-0.271363	-0.26173	-0.321094	LOC103489677	103489677	heparanase-like protein 1	GO:0016020,GO:0016798	membrane|hydrolase activity, acting on glycosyl bonds	cmo00531	Glycosaminoglycan degradation					ENOG502QT4G	S	Glycosyl hydrolase family 79, N-terminal domain	Function unknown	PF03662	Glyco_hydro_79n	Glycosyl hydrolase family 79, N-terminal domain
MELO3C002013.2.1	LOC103494022	MELO3C002013.2.1	MELO3C002013.2.1	MELO3C002013.2.1	4	4	58	9.9732	-1.49058	-1.54773	-1.73554	-0.98079	-1.037	-1.03865	LOC103494022	103494022	LYR motif-containing protein 4					KOG3801	[A]	Uncharacterized conserved protein BCN92	RNA processing and modification	KOG3801	S	iron-sulfur cluster assembly	Function unknown	PF05347	Complex1_LYR	Complex 1 protein (LYR family)
MELO3C002014.2.1	E5676_scaffold248G001190	MELO3C002014.2.1	MELO3C002014.2.1	MELO3C002014.2.1	1	1	4.1	32.71	-3.25049	-3.20644	-3.29834	-2.92568	-2.72263	-3.05882	E5676_scaffold248G001190	103490217	SNAP25-like proteinous protein SNAP33-like	GO:0015031	protein transport			KOG3065	[U]	SNAP-25 (synaptosome-associated protein) component of SNARE complex	Intracellular trafficking, secretion, and vesicular transport
MELO3C002018.2.1	LOC103490979	MELO3C002018.2.1	MELO3C002018.2.1	MELO3C002018.2.1	9	9	6.7	193.76	0.7838	0.748893	0.771116	0.820876	0.78043	0.784243	LOC103490979	103490979	uncharacterized protein LOC103490979									ENOG502QW8G	S		Function unknown
MELO3C002020.2.1	LOC103490763	MELO3C002020.2.1	MELO3C002020.2.1	MELO3C002020.2.1	30	28	35.9	100.95	2.89449	2.90672	2.90415	3.08275	3.0919	3.14603	LOC103490763	103490763	chaperone protein ClpB1	GO:0005524,GO:0016887	ATP binding|ATPase activity			KOG1051	[O]	Chaperone HSP104 and related ATP-dependent Clp proteases	Posttranslational modification, protein turnover, chaperones	KOG1051	O	ATP binding	Posttranslational modification, protein turnover, chaperones	PF00004	AAA	ATPase family associated with various cellular activities (AAA)
MELO3C002022.2.1	LOC103491111	MELO3C002022.2.1	MELO3C002022.2.1	MELO3C002022.2.1	22	22	33.9	63.188	4.41405	4.36817	4.37171	4.1608	4.14739	4.1807	LOC103491111	103491111	LOW QUALITY PROTEIN: H/ACA ribonucleoprotein complex subunit 4	GO:0009982,GO:0003723,GO:0001522,GO:0006396	pseudouridine synthase activity|RNA binding|pseudouridine synthesis|RNA processing	cmo03008	Ribosome biogenesis in eukaryotes	KOG2529	[J]	Pseudouridine synthase	Translation, ribosomal structure and biogenesis	KOG2529	J	mRNA pseudouridine synthesis	Translation, ribosomal structure and biogenesis	PF01472	PUA	PUA domain
MELO3C002024.2.1	LOC103491323	MELO3C002024.2.1	MELO3C002024.2.1	MELO3C002024.2.1	3	3	17.8	21.534	-0.210344	-0.358547	-0.153697	-0.224799	-0.118244	-0.159787	LOC103491323	103491323	PLASMODESMATA CALLOSE-BINDING PROTEIN 3-like isoform X2	GO:0016021	integral component of membrane											PF07983	X8	X8 domain
MELO3C002027.2.1	LOC103491541	MELO3C002027.2.1	MELO3C002027.2.1	MELO3C002027.2.1	14	14	42.9	35.235	4.53484	4.51544	4.52105	4.50314	4.52792	4.50747	LOC103491541	103491541	ATP synthase subunit gamma	GO:0045261,GO:0046933	proton-transporting ATP synthase complex, catalytic core F(1)|proton-transporting ATP synthase activity, rotational mechanism	cmo00190	Oxidative phosphorylation	KOG1531	[C]	F0F1-type ATP synthase, gamma subunit	Energy production and conversion	KOG1531	C	proton-transporting ATP synthase activity, rotational mechanism	Energy production and conversion	PF00231	ATP-synt	ATP synthase
MELO3C002030.2.1	LOC103491813	MELO3C002030.2.1	MELO3C002030.2.1	MELO3C002030.2.1	7	6	45.7	16.343	4.40985	4.3751	4.37045	4.72714	4.7695	4.79465	LOC103491813	103491813	glycine-rich RNA-binding protein 3, mitochondrial-like	GO:0003723	RNA binding	cmo03040	Spliceosome	KOG0118	[R]	FOG: RRM domain	General function prediction only	KOG0118	S	mRNA processing	Function unknown	PF00076	RRM_1	RNA recognition motif. (a.k.a. RRM, RBD, or RNP domain)
MELO3C002033.2.1	E5676_scaffold248G001400	MELO3C002033.2.1	MELO3C002033.2.1	MELO3C002033.2.1	3	3	10.2	32.57	-1.11678	-1.16003	-1.14929	-1.07738	-0.96399	-0.962971	E5676_scaffold248G001400	103492213	Glycerophosphodiester phosphodiesterase	GO:0008889,GO:0006071,GO:0006629	glycerophosphodiester phosphodiesterase activity|glycerol metabolic process|lipid metabolic process	cmo00564	Glycerophospholipid metabolism	KOG2258	[C]	Glycerophosphoryl diester phosphodiesterase	Energy production and conversion
MELO3C002035.2.1	LOC103492520	MELO3C002035.2.1	MELO3C002035.2.1	MELO3C002035.2.1	4	4	52.2	7.6848	0.703699	0.642614	0.635046	1.15789	1.14629	1.11954	LOC103492520	103492520	mitochondrial import receptor subunit TOM5 homolog	GO:0005742,GO:0009536	mitochondrial outer membrane translocase complex|plastid							ENOG502S78P	S		Function unknown
MELO3C002036.2.1	E5676_scaffold248G001430	MELO3C002036.2.1	MELO3C002036.2.1	MELO3C002036.2.1	3	3	16.2	20.477	-1.49796	-1.32774	-1.37242	-1.20397	-1.2606	-1.09202	E5676_scaffold248G001430	103492437	Uncharacterized protein	GO:0016021	integral component of membrane
MELO3C002037.2.1	E5676_scaffold248G001440	MELO3C002037.2.1	MELO3C002037.2.1	MELO3C002037.2.1	6	6	52.4	14.482	3.35991	3.28633	3.3217	3.50966	3.52433	3.57896	E5676_scaffold248G001440	103492624	Uncharacterized protein
MELO3C002042.2.1	LOC103493207	MELO3C002042.2.1	MELO3C002042.2.1	MELO3C002042.2.1	2	2	3.2	67.667	0.702254	0.765781	0.752667	0.738813	0.723067	0.744649	LOC103493207	103493207	ABC transporter B family member 25	GO:0016021,GO:0005524,GO:0042626	integral component of membrane|ATP binding|ATPase-coupled transmembrane transporter activity			KOG0058	[U]	Peptide exporter, ABC superfamily	Intracellular trafficking, secretion, and vesicular transport	KOG0058	V	ATPase activity, coupled to transmembrane movement of substances	Defense mechanisms	PF00664	ABC_membrane	ABC transporter transmembrane region
MELO3C002044.2.1	LOC103493371	MELO3C002044.2.1	MELO3C002044.2.1	MELO3C002044.2.1	5	5	12.5	69.173	-0.192968	-0.228368	-0.240455	-0.456692	-0.534733	-0.485486	LOC103493371	103493371	DNA polymerase alpha subunit B	GO:0005739,GO:0005634,GO:0003677,GO:0006260	mitochondrion|nucleus|DNA binding|DNA replication	cmo03030	DNA replication	KOG1625	[L]	DNA polymerase alpha-primase complex, polymerase-associated subunit B	Replication, recombination and repair	KOG1625	L	DNA-directed DNA polymerase activity	Replication, recombination and repair	PF04042	DNA_pol_E_B	DNA polymerase alpha/epsilon subunit B
MELO3C002045.2.1	LOC103493651	MELO3C002045.2.1	MELO3C002045.2.1	MELO3C002045.2.1	2	1	5.5	48.169	-4.39623	-3.96385	-4.00823	-4.12126	-4.23465	-3.93486	LOC103493651	103493651	Cleavage stimulation factor 50 kDa subunit	GO:0005848,GO:0031124	mRNA cleavage stimulating factor complex|mRNA 3'-end processing	cmo03015	mRNA surveillance pathway	KOG0640	[A]	mRNA cleavage stimulating factor complex; subunit 1	RNA processing and modification	KOG0640	G	mRNA processing	Carbohydrate transport and metabolism	PF00400	WD40	WD domain, G-beta repeat
MELO3C002047.2.1	LOC103493828	MELO3C002047.2.1	MELO3C002047.2.1	MELO3C002047.2.1	26	12	76.5	41.118	5.41394	5.39616	5.37562	5.23175	5.20548	5.2229	LOC103493828	103493828	UDP-arabinopyranose mutase	GO:0052691,GO:0071669	UDP-arabinopyranose mutase activity|plant-type cell wall organization or biogenesis	cmo00520	Amino sugar and nucleotide sugar metabolism					ENOG502QSDP	S	UDP-arabinopyranose mutase activity	Function unknown	PF03214	RGP	Reversibly glycosylated polypeptide
MELO3C002054.2.1	LOC103494547	MELO3C002054.2.1	MELO3C002054.2.1	MELO3C002054.2.1	4	4	8.4	46.752	0.579219	0.529763	0.620612	0.763161	0.643928	0.752241	LOC103494547	103494547	uncharacterized protein LOC103494547 isoform X1	GO:0015630,GO:0008017,GO:0003723,GO:0043622,GO:0051607,GO:0051224,GO:0010497,GO:0002230,GO:0051493,GO:0009414,GO:0010375	microtubule cytoskeleton|microtubule binding|RNA binding|cortical microtubule organization|defense response to virus|negative regulation of protein transport|plasmodesmata-mediated intercellular transport|positive regulation of defense response to virus by host|regulation of cytoskeleton organization|response to water deprivation|stomatal complex patterning							ENOG502QS43	S	binding protein 2c	Function unknown
MELO3C002060.2.1	LOC103495169	MELO3C002060.2.1	MELO3C002060.2.1	MELO3C002060.2.1	3	3	17	17.527	1.86749	1.89241	1.82615	1.83383	1.79594	1.84147	LOC103495169	103495169	Ribonucloprotein	GO:0005730,GO:0003723	nucleolus|RNA binding	cmo03008	Ribosome biogenesis in eukaryotes	KOG3167	[A]	Box H/ACA snoRNP component, involved in ribosomal RNA pseudouridinylation	RNA processing and modification	KOG3167	J	rRNA pseudouridine synthesis	Translation, ribosomal structure and biogenesis	PF01248	Ribosomal_L7Ae	Ribosomal protein L7Ae/L30e/S12e/Gadd45 family
MELO3C002061.2.1	E5676_scaffold248G001690	MELO3C002061.2.1	MELO3C002061.2.1	MELO3C002061.2.1	4	4	10.7	41.556	0.924191	0.858829	0.87948	0.689263	0.652112	0.669315	E5676_scaffold248G001690	103495251	Serine/threonine-protein kinase 16	GO:0005524,GO:0004674	ATP binding|protein serine/threonine kinase activity			KOG2345	[KIT]	Serine/threonine protein kinase/TGF-beta stimulated factor	Transcription |Lipid transport and metabolism |Signal transduction mechanisms
MELO3C002063.2.1	E5676_scaffold248G001710	MELO3C002063.2.1	MELO3C002063.2.1	MELO3C002063.2.1	10	10	27.8	43.315	2.70201	2.58334	2.64587	2.88162	2.91364	2.87936	E5676_scaffold248G001710	103495398	Calcium sensing receptor	GO:0071277,GO:0009704,GO:0090333	cellular response to calcium ion|de-etiolation|regulation of stomatal closure
MELO3C002067.2.1	E5676_scaffold248G001750	MELO3C002067.2.1	MELO3C002067.2.1	MELO3C002067.2.1	8	5	15.1	71.11	0.143237	0.0759175	0.086597	-0.458225	-0.31498	-0.446325	E5676_scaffold248G001750	103495709	DEAD-box ATP-dependent RNA helicase 51	GO:0005524,GO:0004386,GO:0016787,GO:0003723	ATP binding|helicase activity|hydrolase activity|RNA binding			KOG0342	[A]	ATP-dependent RNA helicase pitchoune	RNA processing and modification
MELO3C002069.2.1	LOC103495850	MELO3C002069.2.1	MELO3C002069.2.1	MELO3C002069.2.1	5	5	7.8	89.706	-1.21833	-1.05981	-1.21909	-1.33924	-1.37553	-1.37013	LOC103495850	103495850	uncharacterized protein LOC103495850 isoform X1	GO:0005634,GO:0008270	nucleus|zinc ion binding			KOG4765	[S]	Uncharacterized conserved protein	Function unknown	KOG4765	S	zinc ion binding	Function unknown	PF07967	zf-C3HC	C3HC zinc finger-like
MELO3C002070.2.1	LOC103495917	MELO3C002070.2.1	MELO3C002070.2.1	MELO3C002070.2.1	1	1	3.3	36.826	-3.0948	-3.15589	-3.09618	-3.37589	-3.32233	-3.45933	LOC103495917	103495917	peptidyl-prolyl cis-trans isomerase CYP26-2, chloroplastic	GO:0003755	peptidyl-prolyl cis-trans isomerase activity			KOG0865	[O]	Cyclophilin type peptidyl-prolyl cis-trans isomerase	Posttranslational modification, protein turnover, chaperones	KOG0865	O	peptidyl-prolyl cis-trans isomerase activity	Posttranslational modification, protein turnover, chaperones	PF00160	Pro_isomerase	Cyclophilin type peptidyl-prolyl cis-trans isomerase/CLD
MELO3C002071.2.1	E5676_scaffold248G001780	MELO3C002071.2.1	MELO3C002071.2.1	MELO3C002071.2.1	6	6	25.5	29.491	1.40574	1.37892	1.40762	1.76987	1.79837	1.78495	E5676_scaffold248G001780	103495996	Single-stranded DNA-binding protein	GO:0003697,GO:0006260	single-stranded DNA binding|DNA replication	cmo03030,cmo03430,cmo03440	DNA replication|Mismatch repair|Homologous recombination	KOG1653	[L]	Single-stranded DNA-binding protein	Replication, recombination and repair
MELO3C002074.2.1	LOC103496328	MELO3C002074.2.1	MELO3C002074.2.1	MELO3C002074.2.1	3	3	2.4	152.56	-3.19211	-3.17896	-2.97827	-3.09367	-2.9218	-3.16094	LOC103496328	103496328	Transcription initiation factor TFIID subunit 2	GO:0005669,GO:0008237,GO:0003743,GO:0008270	transcription factor TFIID complex|metallopeptidase activity|translation initiation factor activity|zinc ion binding	cmo03022	Basal transcription factors	KOG1932	[K]	TATA binding protein associated factor	Transcription	KOG1932	S	obsolete RNA polymerase II transcription factor activity, TBP-class protein binding, involved in preinitiation complex assembly	Function unknown	PF01433	Peptidase_M1	Peptidase family M1 domain
MELO3C002079.2.1	LOC103496838	MELO3C002079.2.1	MELO3C002079.2.1	MELO3C002079.2.1	5	5	10.6	52.772	1.6643	1.66284	1.71116	1.84184	1.90313	1.90736	LOC103496838	103496838	protein ASPARTIC PROTEASE IN GUARD CELL 1-like	GO:0016021,GO:0004190	integral component of membrane|aspartic-type endopeptidase activity			KOG1339	[O]	Aspartyl protease	Posttranslational modification, protein turnover, chaperones	KOG1339	M	aspartic-type endopeptidase activity	Cell wall/membrane/envelope biogenesis	PF14541	TAXi_C	Xylanase inhibitor C-terminal
MELO3C002080.2.1	LOC103496915	MELO3C002080.2.1	MELO3C002080.2.1	MELO3C002080.2.1	1	1	5.1	25.767	-3.23084	-3.31476	-3.25691	-3.00931	-2.63612	-3.05339	LOC103496915	103496915	peptidyl-tRNA hydrolase, chloroplastic	GO:0004045	aminoacyl-tRNA hydrolase activity			KOG2255	[J]	Peptidyl-tRNA hydrolase	Translation, ribosomal structure and biogenesis	KOG2255	J	aminoacyl-tRNA hydrolase activity	Translation, ribosomal structure and biogenesis	PF01195	Pept_tRNA_hydro	Peptidyl-tRNA hydrolase
MELO3C002081.2.1	LOC103497299	MELO3C002081.2.1	MELO3C002081.2.1	MELO3C002081.2.1	5	5	4.5	133.83	-0.57561	-0.718939	-0.660269	-1.25156	-1.36336	-1.405	LOC103497299	103497299	DENN domain and WD repeat-containing protein SCD1	GO:0030136,GO:0005886,GO:0010235,GO:0009825,GO:0045824	clathrin-coated vesicle|plasma membrane|guard mother cell cytokinesis|multidimensional cell growth|negative regulation of innate immune response			KOG2127	[T]	Calmodulin-binding protein CRAG, contains DENN domain	Signal transduction mechanisms	KOG2127	S	Rab guanyl-nucleotide exchange factor activity	Function unknown	PF00400	WD40	WD domain, G-beta repeat
MELO3C002086.2.1	LOC103497523	MELO3C002086.2.1	MELO3C002086.2.1	MELO3C002086.2.1	3	3	26.7	12.448	0.737311	0.703333	0.734153	1.15692	1.14988	1.18562	LOC103497523	103497523	NADH dehydrogenase [ubiquinone] 1 beta subcomplex subunit 10-B	GO:0005743,GO:0070469	mitochondrial inner membrane|respirasome	cmo00190	Oxidative phosphorylation	KOG4009	[C]	NADH-ubiquinone oxidoreductase, subunit NDUFB10/PDSW	Energy production and conversion	KOG4009	S	oxidation-reduction process	Function unknown	PF10249	NDUFB10	NADH-ubiquinone oxidoreductase subunit 10
MELO3C002087.2.1	LOC103497597	MELO3C002087.2.1	MELO3C002087.2.1	MELO3C002087.2.1	5	5	15.8	43.053	0.544356	0.5433	0.610402	0.955892	1.01901	1.04157	LOC103497597	103497597	extensin	GO:0005634,GO:0003723,GO:0031124	nucleus|RNA binding|mRNA 3'-end processing							ENOG502QRPP	S	Transcription termination and cleavage factor C-terminal	Function unknown	PF14304	CSTF_C	Transcription termination and cleavage factor C-terminal
MELO3C002088.2.1	LOC103497666	MELO3C002088.2.1	MELO3C002088.2.1	MELO3C002088.2.1	2	2	1.9	94.294	-2.5184	-2.30114	-2.67398	-3.04392	-2.9771	-3.27873	LOC103497666	103497666	synaptotagmin-5-like	GO:0008289,GO:0006869	lipid binding|lipid transport			KOG1012	[R]	Ca2+-dependent lipid-binding protein CLB1/vesicle protein vp115/Granuphilin A, contains C2 domain	General function prediction only	KOG1012	D	endoplasmic reticulum-plasma membrane tethering	Cell cycle control, cell division, chromosome partitioning	PF00168	C2	C2 domain
MELO3C002091.2.1	LOC103497898	MELO3C002091.2.1	MELO3C002091.2.1	MELO3C002091.2.1	12	9	45.6	24.511	3.3101	3.29379	3.33335	3.65638	3.81242	3.73843	LOC103497898	103497898	40S ribosomal protein S7	GO:0005840,GO:0003735,GO:0006412	ribosome|structural constituent of ribosome|translation	cmo03010	Ribosome	KOG3320	[J]	40S ribosomal protein S7	Translation, ribosomal structure and biogenesis	KOG3320	J	structural constituent of ribosome	Translation, ribosomal structure and biogenesis	PF01251	Ribosomal_S7e	Ribosomal protein S7e
MELO3C002093.2.1	E5676_scaffold248G002000	MELO3C002093.2.1	MELO3C002093.2.1	MELO3C002093.2.1	1	1	3.4	56.631	-2.24319	-2.15044	-2.26273	-1.97191	-1.97748	-1.81518	E5676_scaffold248G002000	103488847	AMSH-like ubiquitin thioesterase 1	GO:0070122,GO:0061578,GO:0008237	isopeptidase activity|Lys63-specific deubiquitinase activity|metallopeptidase activity	cmo04144	Endocytosis	KOG2880	[T]	SMAD6 interacting protein AMSH, contains JAB/MPN/Mov34 domain	Signal transduction mechanisms
MELO3C002095.2.1		MELO3C002095.2.1	MELO3C002095.2.1	MELO3C002095.2.1	1	1	4.5	36.392	-3.19168	-3.39862	-3.68519	-3.43099	-3.18349	-3.98455
MELO3C002096.2.1	E5676_scaffold248G002020	MELO3C002096.2.1	MELO3C002096.2.1	MELO3C002096.2.1	4	4	6.1	109.11	-1.33346	-1.13849	-1.25711	-1.28392	-1.10444	-1.11148	E5676_scaffold248G002020	103498233	AP-3 complex subunit delta	GO:0030123,GO:0005794,GO:0006886,GO:0016192	AP-3 adaptor complex|Golgi apparatus|intracellular protein transport|vesicle-mediated transport			KOG1059	[U]	Vesicle coat complex AP-3, delta subunit	Intracellular trafficking, secretion, and vesicular transport
MELO3C002099.2.1	LOC103498471	MELO3C002099.2.1	MELO3C002099.2.1	MELO3C002099.2.1	1	1	3.3	34.369	-0.842654	-0.860039	-0.720758	-0.88269	-0.89601	-0.852606	LOC103498471	103498471	protein SAR DEFICIENT 1	GO:0005516	calmodulin binding							ENOG502QR87	S	Calmodulin binding protein-like	Function unknown	PF07887	Calmodulin_bind	Calmodulin binding protein-like
MELO3C002109.2.1	E5676_scaffold248G002170	MELO3C002109.2.1	MELO3C002109.2.1	MELO3C002109.2.1	5	5	29.3	17.139	1.58388	1.46033	1.51044	1.99578	2.05852	1.91595	E5676_scaffold248G002170	103499929	Uncharacterized protein
MELO3C002117.2.1	E5676_scaffold248G002230	MELO3C002117.2.1	MELO3C002117.2.1	MELO3C002117.2.1	24	23	55.2	57.622	4.87508	4.82663	4.84593	4.51914	4.52679	4.50224	E5676_scaffold248G002230	103500729	T-complex protein 1 subunit delta	GO:0005737,GO:0005524,GO:0016887,GO:0051082,GO:0006457	cytoplasm|ATP binding|ATPase activity|unfolded protein binding|protein folding			KOG0358	[O]	Chaperonin complex component, TCP-1 delta subunit (CCT4)	Posttranslational modification, protein turnover, chaperones
MELO3C002118.2.1	LOC103500812	MELO3C002118.2.1	MELO3C002118.2.1	MELO3C002118.2.1	23	23	42.6	59.293	4.31079	4.24589	4.2287	4.23246	4.2448	4.24596	LOC103500812	103500812	eukaryotic peptide chain release factor GTP-binding subunit ERF3A isoform X1	GO:0005525,GO:0003924,GO:0006412	GTP binding|GTPase activity|translation	cmo03015	mRNA surveillance pathway	KOG0459	[J]	Polypeptide release factor 3	Translation, ribosomal structure and biogenesis	KOG0459	J	cytoplasmic translational termination	Translation, ribosomal structure and biogenesis	PF00009	GTP_EFTU	Elongation factor Tu GTP binding domain
MELO3C002120.2.1	LOC103500959	MELO3C002120.2.1	MELO3C002120.2.1	MELO3C002120.2.1	9	8	30.9	29.693	1.69767	1.69328	1.62023	1.83966	1.82409	1.84959	LOC103500959	103500959	pre-mRNA-splicing factor SPF27 homolog	GO:0005730,GO:0042742,GO:0050832,GO:0002758,GO:0006397,GO:0008380	nucleolus|defense response to bacterium|defense response to fungus|innate immune response-activating signal transduction|mRNA processing|RNA splicing	cmo03040	Spliceosome	KOG3096	[S]	Spliceosome-associated coiled-coil protein	Function unknown	KOG3096	A	mRNA processing	RNA processing and modification	PF05700	BCAS2	Breast carcinoma amplified sequence 2 (BCAS2)
MELO3C002122.2.1	LOC103501202	MELO3C002122.2.1;MELO3C020301.2.1	MELO3C002122.2.1	MELO3C002122.2.1	14	11	25	58.374	3.05309	2.98477	3.02922	2.94146	2.93878	2.98737	LOC103501202	103501202	beta-glucosidase 44-like	GO:0004553,GO:0005975	hydrolase activity, hydrolyzing O-glycosyl compounds|carbohydrate metabolic process	cmo00500,cmo00460,cmo00940	Starch and sucrose metabolism|Cyanoamino acid metabolism|Phenylpropanoid biosynthesis	KOG0626	[G]	Beta-glucosidase, lactase phlorizinhydrolase, and related proteins	Carbohydrate transport and metabolism	KOG0626	G	beta-glucosidase activity	Carbohydrate transport and metabolism	PF00232	Glyco_hydro_1	Glycosyl hydrolase family 1
MELO3C002125.2.1	LOC103501608	MELO3C002125.2.1	MELO3C002125.2.1	MELO3C002125.2.1	1	1	1.7	110.13	-5.13964	-5.66086	-4.96835	-5.08093	-4.49698	-5.32432	LOC103501608	103501608	serine/threonine-protein kinase EDR1 isoform X1	GO:0005524,GO:0004674	ATP binding|protein serine/threonine kinase activity			KOG0192	[T]	Tyrosine kinase specific for activated (GTP-bound) p21cdc42Hs	Signal transduction mechanisms	KOG0192	K	protein kinase activity	Transcription	PF14381	EDR1	Ethylene-responsive protein kinase Le-CTR1
MELO3C002127.2.1	LOC103501908	MELO3C002127.2.1	MELO3C002127.2.1	MELO3C002127.2.1	1	1	3.8	33.082	-3.9131	-3.9412	-3.6595	-4.06976	-3.59266	-3.45829	LOC103501908	103501908	uncharacterized protein LOC103501908 isoform X2	GO:0016021,GO:0016627,GO:0006629	integral component of membrane|oxidoreductase activity, acting on the CH-CH group of donors|lipid metabolic process			KOG4650	[R]	Predicted steroid reductase	General function prediction only	KOG4650	O	oxidoreductase activity, acting on the CH-CH group of donors	Posttranslational modification, protein turnover, chaperones	PF06966	DUF1295	Protein of unknown function (DUF1295)
MELO3C002128.2.1	E5676_scaffold248G002340	MELO3C002128.2.1	MELO3C002128.2.1	MELO3C002128.2.1	5	5	30.8	26.657	2.61955	2.46134	2.51546	2.57676	2.66277	2.6185	E5676_scaffold248G002340	103501835	Thaumatin-like protein
MELO3C002131.2.1	E5676_scaffold248G002360	MELO3C002131.2.1	MELO3C002131.2.1	MELO3C002131.2.1	6	6	13.8	56.636	0.0247179	0.00889881	0.0792125	-0.324583	-0.43919	-0.383832	E5676_scaffold248G002360	103502109	Phosphoethanolamine N-methyltransferase 1-like	GO:0000234,GO:0032259,GO:0006656	phosphoethanolamine N-methyltransferase activity|methylation|phosphatidylcholine biosynthetic process	cmo00564	Glycerophospholipid metabolism	KOG1269	[IR]	SAM-dependent methyltransferases	Lipid transport and metabolism |General function prediction only
MELO3C002132.2.1	LOC103502271	MELO3C002132.2.1;MELO3C017357.2.1	MELO3C002132.2.1	MELO3C002132.2.1	3	2	6.2	70.303	-0.826092	-0.988372	-0.931217	-0.766351	-0.688689	-0.834517	LOC103502271	103502271	Auxin efflux carrier component	GO:0016021,GO:0009734,GO:0055085	integral component of membrane|auxin-activated signaling pathway|transmembrane transport							ENOG502QRM7	U	May act as a component of the auxin efflux carrier	Intracellular trafficking, secretion, and vesicular transport	PF03547	Mem_trans	Membrane transport protein
MELO3C002135.2.1	LOC103502593	MELO3C002135.2.1	MELO3C002135.2.1	MELO3C002135.2.1	5	5	9	81.353	-0.844089	-0.809929	-0.77678	-0.731474	-0.626615	-0.687639	LOC103502593	103502593	ERAD-associated E3 ubiquitin-protein ligase component HRD3A	GO:0030433	ubiquitin-dependent ERAD pathway	cmo04141	Protein processing in endoplasmic reticulum	KOG1550	[MOT]	Extracellular protein SEL-1 and related proteins	Cell wall/membrane/envelope biogenesis |Posttranslational modification, protein turnover, chaperones |Signal transduction mechanisms	KOG1550	T	ERAD pathway	Signal transduction mechanisms	PF08238	Sel1	Sel1 repeat
MELO3C002144.2.1	LOC103503738	MELO3C002144.2.1;MELO3C020229.2.1;MELO3C006971.2.1;MELO3C025083.2.1	MELO3C002144.2.1	MELO3C002144.2.1	12	9	17.5	71.299	1.85566	1.78252	1.80363	1.64675	1.63768	1.61343	LOC103503738	103503738	probable inactive receptor kinase RLK902	GO:0016021,GO:0005524,GO:0004672	integral component of membrane|ATP binding|protein kinase activity							ENOG502QSFF	P	protein kinase activity	Inorganic ion transport and metabolism	PF08263	LRRNT_2	Leucine rich repeat N-terminal domain
MELO3C002146.2.1	LOC103503911	MELO3C002146.2.1	MELO3C002146.2.1	MELO3C002146.2.1	5	2	10.6	69.629	-1.06548	-1.09416	-1.01128	-1.46944	-1.41975	-1.42124	LOC103503911	103503911	DEAD-box ATP-dependent RNA helicase 51-like	GO:0005524,GO:0004386,GO:0016787,GO:0003723	ATP binding|helicase activity|hydrolase activity|RNA binding			KOG0342	[A]	ATP-dependent RNA helicase pitchoune	RNA processing and modification	KOG0342	J	helicase activity	Translation, ribosomal structure and biogenesis	PF00270	DEAD	DEAD/DEAH box helicase
MELO3C002148.2.1	E5676_scaffold248G002520	MELO3C002148.2.1	MELO3C002148.2.1	MELO3C002148.2.1	3	3	3.1	132.44	-1.71535	-1.72023	-1.65328	-2.14233	-1.87347	-1.89597	E5676_scaffold248G002520	103503992	NF-X1-type zinc finger protein NFXL1	GO:0005634,GO:0003700,GO:0008270	nucleus|DNA-binding transcription factor activity|zinc ion binding			KOG1952	[K]	Transcription factor NF-X1, contains NFX-type Zn2+-binding and R3H domains	Transcription
MELO3C002149.2.1	LOC103504066	MELO3C002149.2.1	MELO3C002149.2.1	MELO3C002149.2.1	6	6	18.2	46.273	0.553258	0.584776	0.476073	0.220557	0.285863	0.36263	LOC103504066	103504066	Dihydrothymine dehydrogenase	GO:0005737,GO:0017113,GO:0019483,GO:0006210,GO:0006212	cytoplasm|dihydropyrimidine dehydrogenase (NADP+) activity|beta-alanine biosynthetic process|thymine catabolic process|uracil catabolic process	cmo00240,cmo00410,cmo00770	Pyrimidine metabolism|beta-Alanine metabolism|Pantothenate and CoA biosynthesis	KOG1799	[F]	Dihydropyrimidine dehydrogenase	Nucleotide transport and metabolism	KOG1799	C	dihydropyrimidine dehydrogenase (NADP+) activity	Energy production and conversion	PF01180	DHO_dh	Dihydroorotate dehydrogenase
MELO3C002151.2.1	LOC103504239	MELO3C002151.2.1	MELO3C002151.2.1	MELO3C002151.2.1	2	2	18.6	15.085	0.95899	1.0719	0.956881	1.15826	1.24781	1.24078	LOC103504239	103504239	Endoplasmic reticulum transmembrane protein	GO:0005789,GO:0016021,GO:0006888,GO:0006886,GO:0070973	endoplasmic reticulum membrane|integral component of membrane|endoplasmic reticulum to Golgi vesicle-mediated transport|intracellular protein transport|protein localization to endoplasmic reticulum exit site							ENOG502RZ5P	S		Function unknown	PF05529	Bap31	Bap31/Bap29 transmembrane region
MELO3C002156.2.1	LOC103504561	MELO3C002156.2.1	MELO3C002156.2.1	MELO3C002156.2.1	1	1	3.5	38.027	-4.34247	-4.15196	-3.96023	-3.74201	-3.64035	-4.02986	LOC103504561	103504561	uncharacterized protein LOC103504561 isoform X2
MELO3C002157.2.1	LOC103504587	MELO3C002157.2.1	MELO3C002157.2.1	MELO3C002157.2.1	8	8	49.7	19.774	1.84565	1.80045	1.78728	1.80213	1.8481	1.75157	LOC103504587	103504587	zinc-finger homeodomain protein 9-like	GO:0005634,GO:0003677	nucleus|DNA binding							ENOG502RZ78	S	ZF-HD protein dimerisation region	Function unknown	PF04770	ZF-HD_dimer	ZF-HD protein dimerisation region
MELO3C002159.2.1	LOC103504634	MELO3C002159.2.1	MELO3C002159.2.1	MELO3C002159.2.1	11	4	64.2	17.513	4.38325	4.32586	4.30981	4.81467	4.83495	4.778	LOC103504634	103504634	Nascent polypeptide-associated complex subunit beta					KOG2240	[K]	RNA polymerase II general transcription factor BTF3 and related proteins	Transcription					PF01849	NAC	NAC domain
MELO3C002161.2.1	E5676_scaffold248G002650	MELO3C002161.2.1	MELO3C002161.2.1	MELO3C002161.2.1	1	1	4.4	20.488	-1.63704	-1.92672	-1.9937	-1.26127	-1.32601	-1.42715	E5676_scaffold248G002650	103490176	Protein BOLA1					KOG2313	[T]	Stress-induced protein UVI31+	Signal transduction mechanisms
MELO3C002163.2.1	LOC103504650	MELO3C002163.2.1	MELO3C002163.2.1	MELO3C002163.2.1	5	5	24.9	40.024	-0.0428671	-0.0366037	-0.0947248	-0.239708	-0.0561965	-0.104234	LOC103504650	103504650	RING-type E3 ubiquitin transferase	GO:0061630	ubiquitin protein ligase activity			KOG0800	[O]	FOG: Predicted E3 ubiquitin ligase	Posttranslational modification, protein turnover, chaperones	KOG0800	O	ubiquitin-protein transferase activity	Posttranslational modification, protein turnover, chaperones	PF13639	zf-RING_2	Ring finger domain
MELO3C002165.2.1	LOC103504678	MELO3C002165.2.1	MELO3C002165.2.1	MELO3C002165.2.1	9	9	13.3	84.073	2.03182	1.91506	1.97512	1.58547	1.58075	1.51771	LOC103504678	103504678	Dolichyl-diphosphooligosaccharide--protein glycotransferase	GO:0005783,GO:0016021,GO:0005886,GO:0004579,GO:0046872,GO:0006486	endoplasmic reticulum|integral component of membrane|plasma membrane|dolichyl-diphosphooligosaccharide-protein glycotransferase activity|metal ion binding|protein glycosylation	cmo00510,cmo00513,cmo04141	N-Glycan biosynthesis|Various types of N-glycan biosynthesis|Protein processing in endoplasmic reticulum	KOG2292	[O]	Oligosaccharyltransferase, STT3 subunit	Posttranslational modification, protein turnover, chaperones	KOG2292	F	oligosaccharyl transferase activity	Nucleotide transport and metabolism	PF02516	STT3	Oligosaccharyl transferase STT3 subunit
MELO3C002167.2.1	LOC103504689	MELO3C002167.2.1	MELO3C002167.2.1	MELO3C002167.2.1	9	9	30.4	35.452	4.14022	4.12368	4.11151	4.06632	4.00905	4.02436	LOC103504689	103504689	Succinate--CoA ligase [ADP-forming] subunit alpha, mitochondrial	GO:0005739,GO:0000166,GO:0004775,GO:0006099	mitochondrion|nucleotide binding|succinate-CoA ligase (ADP-forming) activity|tricarboxylic acid cycle	cmo00020,cmo00640	Citrate cycle (TCA cycle)|Propanoate metabolism	KOG1255	[C]	Succinyl-CoA synthetase, alpha subunit	Energy production and conversion	KOG1255	C	succinate-CoA ligase (GDP-forming) activity	Energy production and conversion	PF00549	Ligase_CoA	CoA-ligase
MELO3C002168.2.1	LOC103504698	MELO3C002168.2.1	MELO3C002168.2.1	MELO3C002168.2.1	2	2	4.1	48.03	-2.55398	-2.25471	-2.38981	-2.2941	-2.17183	-1.96025	LOC103504698	103504698	DNA-binding protein RHL1 isoform X2	GO:0003677,GO:0042023	DNA binding|DNA endoreduplication							ENOG502QVIA	S		Function unknown
MELO3C002170.2.1	LOC103482533	MELO3C002170.2.1;MELO3C009124.2.1	MELO3C002170.2.1	MELO3C002170.2.1	3	3	9.3	36.4	-1.77628	-1.7373	-1.6125	-1.86641	-1.86398	-1.7772	LOC103482533	103482533	aldo-keto reductase family 4 member C9-like	GO:0047834	D-threo-aldose 1-dehydrogenase activity			KOG1577	[R]	Aldo/keto reductase family proteins	General function prediction only	KOG1577	J	oxidoreductase activity	Translation, ribosomal structure and biogenesis	PF00248	Aldo_ket_red	Aldo/keto reductase family
MELO3C002180.2.1	LOC103482658	MELO3C002180.2.1	MELO3C002180.2.1	MELO3C002180.2.1	7	7	50.3	17.477	2.39008	2.37756	2.35393	2.817	2.8968	2.87598	LOC103482658	103482658	coiled-coil domain-containing protein 12			cmo03040	Spliceosome	KOG3407	[S]	Uncharacterized conserved protein	Function unknown	KOG3407	S	RNA splicing	Function unknown	PF08315	cwf18	cwf18 pre-mRNA splicing factor
MELO3C002181.2.1	LOC103482675	MELO3C002181.2.1	MELO3C002181.2.1	MELO3C002181.2.1	2	2	23.5	10.679	-0.280283	-0.238935	-0.307595	-0.204599	-0.140136	-0.132317	LOC103482675	103482675	U6 snRNA-associated Sm-like protein LSm8	GO:0005681,GO:0046540,GO:0005688,GO:0003723,GO:0000398	spliceosomal complex|U4/U6 x U5 tri-snRNP complex|U6 snRNP|RNA binding|mRNA splicing, via spliceosome	cmo03040,cmo03018	Spliceosome|RNA degradation	KOG1784	[A]	Small Nuclear ribonucleoprotein splicing factor	RNA processing and modification	KOG1784	J	mRNA splicing, via spliceosome	Translation, ribosomal structure and biogenesis	PF01423	LSM	LSM domain
MELO3C002188.2.1	LOC103482752	MELO3C002188.2.1	MELO3C002188.2.1	MELO3C002188.2.1	3	3	4.6	77.685	-2.43001	-2.39375	-2.31424	-2.5355	-2.71953	-2.73838	LOC103482752	103482752	ABC transporter G family member 11	GO:0016021,GO:0005524,GO:0042626	integral component of membrane|ATP binding|ATPase-coupled transmembrane transporter activity			KOG0061	[Q]	Transporter, ABC superfamily (Breast cancer resistance protein)	Secondary metabolites biosynthesis, transport and catabolism	KOG0061	V	ATPase activity, coupled to transmembrane movement of substances	Defense mechanisms	PF01061	ABC2_membrane	ABC-2 type transporter
MELO3C002189.2.1	LOC103482770	MELO3C002189.2.1	MELO3C002189.2.1	MELO3C002189.2.1	3	2	10	44.765	-1.79255	-1.51193	-1.61827	-1.85504	-1.79385	-1.80038	LOC103482770	103482770	alcohol dehydrogenase-like 6	GO:0016491,GO:0008270	oxidoreductase activity|zinc ion binding	cmo00010,cmo00620,cmo00071,cmo00350	Glycolysis / Gluconeogenesis|Pyruvate metabolism|Fatty acid degradation|Tyrosine metabolism	KOG0022	[Q]	Alcohol dehydrogenase, class III	Secondary metabolites biosynthesis, transport and catabolism	KOG0022	C	alcohol dehydrogenase (NAD) activity	Energy production and conversion	PF00107	ADH_zinc_N	Zinc-binding dehydrogenase
MELO3C002190.2.1	LOC103482789	MELO3C002190.2.1	MELO3C002190.2.1	MELO3C002190.2.1	4	4	9.5	53.171	-0.61083	-0.601352	-0.685646	-0.638461	-0.565179	-0.5879	LOC103482789	103482789	Protein DETOXIFICATION	GO:0016021,GO:0005774,GO:0015297,GO:0042910,GO:0009901,GO:0009812,GO:0009555	integral component of membrane|vacuolar membrane|antiporter activity|xenobiotic transmembrane transporter activity|anther dehiscence|flavonoid metabolic process|pollen development			KOG1347	[R]	Uncharacterized membrane protein, predicted efflux pump	General function prediction only	KOG1347	V	antiporter activity	Defense mechanisms	PF01554	MatE	MatE
MELO3C002191.2.1	8D10	MELO3C002191.2.1	MELO3C002191.2.1	MELO3C002191.2.1	6	5	29.3	29.269	1.87717	1.81443	1.81981	1.76301	1.75189	1.80534	8D10	103482796	zerumbone synthase	GO:0016491	oxidoreductase activity			KOG0725	[R]	Reductases with broad range of substrate specificities	General function prediction only	KOG0725	I	oxidation-reduction process	Lipid transport and metabolism	PF13561	adh_short_C2	Enoyl-(Acyl carrier protein) reductase
MELO3C002192.2.1	LOC103482802	MELO3C002192.2.1	MELO3C002192.2.1	MELO3C002192.2.1	3	3	5.7	54.276	1.7501	1.67021	1.63528	1.93535	1.89774	1.98801	LOC103482802	103482802	cytochrome P450 87A3-like	GO:0020037,GO:0005506,GO:0004497,GO:0016705	heme binding|iron ion binding|monooxygenase activity|oxidoreductase activity, acting on paired donors, with incorporation or reduction of molecular oxygen			KOG0157	[QI]	Cytochrome P450 CYP4/CYP19/CYP26 subfamilies	Secondary metabolites biosynthesis, transport and catabolism |Lipid transport and metabolism	KOG0157	Q	iron ion binding	Secondary metabolites biosynthesis, transport and catabolism	PF00067	p450	Cytochrome P450
MELO3C002193.2.1	LOC103482810	MELO3C002193.2.1	MELO3C002193.2.1	MELO3C002193.2.1	4	4	10.1	48.294	-0.698703	-0.482783	-0.698446	-0.722349	-0.56194	-0.708984	LOC103482810	103482810	BAHD acyltransferase At5g47980-like	GO:0016747	transferase activity, transferring acyl groups other than amino-acyl groups							ENOG502QQQA	S	salutaridinol 7-O-acetyltransferase activity	Function unknown	PF02458	Transferase	Transferase family
MELO3C002201.2.1	LOC103482893	MELO3C002201.2.1	MELO3C002201.2.1	MELO3C002201.2.1	17	17	29.2	65.889	2.96513	2.93822	2.93746	3.06437	3.06746	3.05983	LOC103482893	103482893	protein IQ-DOMAIN 31									ENOG502QTUQ	S	Protein of unknown function (DUF4005)	Function unknown	PF00612	IQ	IQ calmodulin-binding motif
MELO3C002203.2.1	LOC103482928	MELO3C002203.2.1	MELO3C002203.2.1	MELO3C002203.2.1	6	6	14.5	60.367	1.6092	1.53102	1.60131	1.27677	1.37819	1.37265	LOC103482928	103482928	probable aldehyde dehydrogenase isoform X1	GO:0005739,GO:0003842,GO:0004029,GO:0050897,GO:0008270,GO:0010133,GO:0072593,GO:0009651	mitochondrion|1-pyrroline-5-carboxylate dehydrogenase activity|aldehyde dehydrogenase (NAD+) activity|cobalt ion binding|zinc ion binding|proline catabolic process to glutamate|reactive oxygen species metabolic process|response to salt stress	cmo00250,cmo00330	Alanine, aspartate and glutamate metabolism|Arginine and proline metabolism	KOG2451	[C]	Aldehyde dehydrogenase	Energy production and conversion	KOG2451	C	succinate-semialdehyde dehydrogenase (NAD+) activity	Energy production and conversion	PF00171	Aldedh	Aldehyde dehydrogenase family
MELO3C002204.2.1	E5676_scaffold248G003060	MELO3C002204.2.1	MELO3C002204.2.1	MELO3C002204.2.1	3	3	4.4	98.681	-1.40694	-1.36301	-1.39654	-1.3057	-1.31563	-1.36072	E5676_scaffold248G003060	103482943	Uncharacterized protein	GO:0005634	nucleus			KOG2400	[V]	Nuclear protein ZAP	Defense mechanisms
MELO3C002208.2.1	E5676_scaffold248G003100	MELO3C002208.2.1	MELO3C002208.2.1	MELO3C002208.2.1	4	4	14.7	21.359	1.42041	1.40357	1.283	1.79519	1.79009	1.79827	E5676_scaffold248G003100	103482961	DUF1118 domain-containing protein	GO:0016021	integral component of membrane
MELO3C002213.2.1	LOC103483012	MELO3C002213.2.1	MELO3C002213.2.1	MELO3C002213.2.1	28	11	34.5	105.3	4.61885	4.58361	4.59351	3.99697	3.96752	4.00044	LOC103483012	103483012	Plasma membrane ATPase	GO:0016021,GO:0005886,GO:0005524,GO:0008553,GO:0120029	integral component of membrane|plasma membrane|ATP binding|P-type proton-exporting transporter activity|proton export across plasma membrane	cmo00190	Oxidative phosphorylation	KOG0205	[P]	Plasma membrane H+-transporting ATPase	Inorganic ion transport and metabolism	KOG0205	P	proton export across plasma membrane	Inorganic ion transport and metabolism	PF00122	E1-E2_ATPase	E1-E2 ATPase
MELO3C002218.2.1	E5676_scaffold248G003210	MELO3C002218.2.1	MELO3C002218.2.1	MELO3C002218.2.1	9	9	22.4	57.236	0.769144	0.876542	0.758501	1.14491	1.13872	1.20075	E5676_scaffold248G003210	103483054	WW domain-binding protein 11 isoform X1	GO:0006396	RNA processing			KOG4672	[S]	Uncharacterized conserved low complexity protein	Function unknown
MELO3C002222.2.1	LOC103483086	MELO3C002222.2.1;MELO3C002220.2.1	MELO3C002222.2.1;MELO3C002220.2.1	MELO3C002222.2.1;MELO3C002220.2.1	3	2	5.6	59.245	-0.951254	-0.934957	-0.997713	-1.02953	-0.991002	-1.06137	LOC103483086	103483086	AAA-ATPase At3g28580-like	GO:0005524,GO:0016887	ATP binding|ATPase activity			KOG0743	[O]	AAA+-type ATPase	Posttranslational modification, protein turnover, chaperones	KOG0743	O	respiratory chain complex III assembly	Posttranslational modification, protein turnover, chaperones	PF00004	AAA	ATPase family associated with various cellular activities (AAA)
MELO3C002225.2.1	E5676_scaffold248G003280	MELO3C002225.2.1	MELO3C002225.2.1	MELO3C002225.2.1	1	1	1.4	70.313	-0.318277	-0.310611	-0.31482	-0.661198	-0.714031	-0.564666	E5676_scaffold248G003280	103483117	Putative myosin-binding protein 5	GO:0016021,GO:0017022	integral component of membrane|myosin binding
MELO3C002229.2.1	E5676_scaffold248G003320	MELO3C002229.2.1	MELO3C002229.2.1	MELO3C002229.2.1	3	3	3.6	101.37	-1.49049	-1.53525	-1.40749	-2.3756	-2.53706	-2.33343	E5676_scaffold248G003320	103483154	Pentatricopeptide repeat-containing protein					KOG4197	[R]	FOG: PPR repeat	General function prediction only
MELO3C002232.2.1	LOC103483188	MELO3C002232.2.1	MELO3C002232.2.1	MELO3C002232.2.1	4	4	15.6	41.994	0.963664	0.863153	0.951574	1.3143	1.36741	1.32261	LOC103483188	103483188	serine/threonine-protein kinase fray2	GO:0016301,GO:0000380	kinase activity|alternative mRNA splicing, via spliceosome							ENOG502QT34	S		Function unknown
MELO3C002233.2.1	E5676_scaffold248G003360	MELO3C002233.2.1	MELO3C002233.2.1	MELO3C002233.2.1	2	2	18.1	10.616	0.00462104	-0.0323961	-0.249673	0.117356	0.306488	0.228422	E5676_scaffold248G003360	103483212	Uncharacterized protein	GO:0016021	integral component of membrane
MELO3C002241.2.1	LOC103483287	MELO3C002241.2.1	MELO3C002241.2.1	MELO3C002241.2.1	1	1	4.4	35.656	-4.84952	-4.73446	-4.9401	-5.82157	-5.22843	-4.9593	LOC103483287	103483287	putative DNA glycosylase At3g47830	GO:0003824,GO:0006284	catalytic activity|base-excision repair	cmo03410	Base excision repair					ENOG502QRUG	L	base-excision repair	Replication, recombination and repair	PF00730	HhH-GPD	HhH-GPD superfamily base excision DNA repair protein
MELO3C002243.2.1	LOC103483303	MELO3C002243.2.1	MELO3C002243.2.1	MELO3C002243.2.1	2	2	13.5	14.283	-2.38752	-2.40579	-2.38042	-2.41343	-2.25114	-2.31645	LOC103483303	103483303	snakin-2-like isoform X1									ENOG502S56K	S	Gibberellin regulated protein	Function unknown	PF02704	GASA	Gibberellin regulated protein
MELO3C002245.2.1	E5676_scaffold248G003470	MELO3C002245.2.1	MELO3C002245.2.1	MELO3C002245.2.1	7	7	9.6	68.94	0.889803	0.827255	0.825743	0.451257	0.579008	0.513682	E5676_scaffold248G003470	103483324	Protease Do-like 9	GO:0004252	serine-type endopeptidase activity			KOG1320	[O]	Serine protease	Posttranslational modification, protein turnover, chaperones
MELO3C002265.2.1	E5676_scaffold248G003640	MELO3C002265.2.1	MELO3C002265.2.1	MELO3C002265.2.1	13	13	13.9	105.97	1.41953	1.55881	1.52098	1.39327	1.40529	1.44058	E5676_scaffold248G003640	103483527	Tudor/PWWP/MBT superfamily protein					KOG0892	[TBLD]	Protein kinase ATM/Tel1, involved in telomere length regulation and DNA repair	Signal transduction mechanisms |Chromatin structure and dynamics |Replication, recombination and repair |Cell cycle control, cell division, chromosome partitioning
MELO3C002267.2.1	LOC103483541	MELO3C002267.2.1	MELO3C002267.2.1	MELO3C002267.2.1	5	5	9	93.918	-0.33026	-0.352788	-0.342173	-1.1876	-1.2442	-1.30191	LOC103483541	103483541	Pantothenate kinase 2	GO:0005829,GO:0005524,GO:0046872,GO:0004594,GO:0015937	cytosol|ATP binding|metal ion binding|pantothenate kinase activity|coenzyme A biosynthetic process			KOG2201	[H]	Pantothenate kinase PanK and related proteins	Coenzyme transport and metabolism	KOG2201	H	pantothenate kinase activity	Coenzyme transport and metabolism	PF01937	DUF89	Protein of unknown function DUF89
MELO3C002268.2.1	E5676_scaffold248G003660	MELO3C002268.2.1	MELO3C002268.2.1	MELO3C002268.2.1	6	5	38.2	18.233	1.07636	1.0098	1.02722	1.50946	1.47918	1.53783	E5676_scaffold248G003660	103483550	Iron-sulfur cluster assembly protein	GO:0005759,GO:0051537,GO:0005506,GO:0016226	mitochondrial matrix|2 iron, 2 sulfur cluster binding|iron ion binding|iron-sulfur cluster assembly			KOG3361	[C]	Iron binding protein involved in Fe-S cluster formation	Energy production and conversion
MELO3C002270.2.1	LOC103483570	MELO3C002270.2.1	MELO3C002270.2.1	MELO3C002270.2.1	1	1	4.2	49.559	-3.61363	-3.28617	-3.17797	-3.09239	-3.31807	-3.26248	LOC103483570	103483570	triose phosphate/phosphate translocator, non-green plastid, chloroplastic	GO:0031969,GO:0016021,GO:0022857	chloroplast membrane|integral component of membrane|transmembrane transporter activity			KOG1441	[GE]	Glucose-6-phosphate/phosphate and phosphoenolpyruvate/phosphate antiporter	Carbohydrate transport and metabolism |Amino acid transport and metabolism	KOG1441	Z	carbohydrate transport	Cytoskeleton	PF03151	TPT	Triose-phosphate Transporter family
MELO3C002271.2.1	LOC103483578	MELO3C002271.2.1	MELO3C002271.2.1	MELO3C002271.2.1	2	2	8.7	32.143	-3.10435	-3.13119	-2.93531	-3.07222	-2.91541	-2.64483	LOC103483578	103483578	uncharacterized protein LOC103483578									KOG4408	P	mitochondrion morphogenesis	Inorganic ion transport and metabolism	PF02151	UVR	UvrB/uvrC motif
MELO3C002273.2.1	E5676_scaffold248G003720	MELO3C002273.2.1	MELO3C002273.2.1	MELO3C002273.2.1	3	2	15.1	21.893	-2.59558	-2.65162	-2.90148	-2.46621	-2.4353	-2.7053	E5676_scaffold248G003720	103483606	Mitochondrial inner membrane translocase subunit Tim17/Tim22/Tim23/peroxisomal protein PMP24	GO:0016021	integral component of membrane			KOG4608	[S]	Uncharacterized conserved protein	Function unknown
MELO3C002274.2.1	LOC103483617	MELO3C002274.2.1	MELO3C002274.2.1	MELO3C002274.2.1	1	1	5.6	33.309	-4.0077	-3.69148	-3.85442	-3.90118	-3.75481	-3.75735	LOC103483617	103483617	uncharacterized protein LOC103483617	GO:0030247	polysaccharide binding							ENOG502QRS1	S	Wall-associated receptor kinase galacturonan-binding	Function unknown	PF13947	GUB_WAK_bind	Wall-associated receptor kinase galacturonan-binding
MELO3C002275.2.1	LOC103483625	MELO3C002275.2.1	MELO3C002275.2.1	MELO3C002275.2.1	4	4	10.9	43.449	-0.116068	-0.160555	-0.142926	-0.183752	-0.336835	-0.209825	LOC103483625	103483625	anthranilate phosphoribosyltransferase, chloroplastic	GO:0009941,GO:0009570,GO:0004048,GO:0000162	chloroplast envelope|chloroplast stroma|anthranilate phosphoribosyltransferase activity|tryptophan biosynthetic process	cmo00400	Phenylalanine, tyrosine and tryptophan biosynthesis	KOG1438	[E]	Anthranilate phosphoribosyltransferase	Amino acid transport and metabolism	KOG1438	E	anthranilate phosphoribosyltransferase activity	Amino acid transport and metabolism	PF00591	Glycos_transf_3	Glycosyl transferase family, a/b domain
MELO3C002276.2.1	LOC103483635	MELO3C002276.2.1	MELO3C002276.2.1	MELO3C002276.2.1	3	3	33.6	13.466	-1.54105	-1.65105	-1.61347	-1.69364	-1.7759	-1.82523	LOC103483635	103483635	glutaredoxin	GO:0005783,GO:0005777,GO:0015035	endoplasmic reticulum|peroxisome|protein disulfide oxidoreductase activity			KOG1752	[O]	Glutaredoxin and related proteins	Posttranslational modification, protein turnover, chaperones	KOG1752	O	protein disulfide oxidoreductase activity	Posttranslational modification, protein turnover, chaperones	PF00462	Glutaredoxin	Glutaredoxin
MELO3C002277.2.1	LOC103483682	MELO3C002277.2.1	MELO3C002277.2.1	MELO3C002277.2.1	2	2	2.9	121.11	-0.890774	-0.991221	-0.993439	-0.730368	-0.789498	-0.755739	LOC103483682	103483682	uncharacterized protein LOC103483682 isoform X1	GO:0016021	integral component of membrane			KOG1829	[T]	Uncharacterized conserved protein, contains C1, PH and RUN domains	Signal transduction mechanisms	KOG1829	T	positive regulation of ruffle assembly	Signal transduction mechanisms	PF19078	Big_12	Bacterial Ig-like domain
MELO3C002281.2.1	LOC103483645	MELO3C002281.2.1	MELO3C002281.2.1	MELO3C002281.2.1	1	1	2.6	38.834	-1.98551	-2.04839	-1.86741	-1.72172	-1.82843	-1.6678	LOC103483645	103483645	uncharacterized protein LOC103483645 isoform X1	GO:0016021	integral component of membrane							ENOG502QR4Q	S		Function unknown
MELO3C002283.2.1	LOC103483699	MELO3C002283.2.1	MELO3C002283.2.1	MELO3C002283.2.1	1	1	4.6	31.888	-3.51348	-3.59251	-3.59137	-3.31008	-3.132	-3.4093	LOC103483699	103483699	heme-binding protein 2-like	GO:0016021	integral component of membrane							ENOG502QVQ0	S	SOUL heme-binding protein	Function unknown	PF04832	SOUL	SOUL heme-binding protein
MELO3C002294.2.1	E5676_scaffold248G003900	MELO3C002294.2.1	MELO3C002294.2.1	MELO3C002294.2.1	10	5	57.5	16.479	4.49351	4.45674	4.48315	4.66172	4.68278	4.70272	E5676_scaffold248G003900	103483791	60S ribosomal protein L27a-3-like	GO:0015934,GO:0003735,GO:0006412	large ribosomal subunit|structural constituent of ribosome|translation	cmo03010	Ribosome	KOG1742	[J]	60s ribosomal protein L15/L27	Translation, ribosomal structure and biogenesis
MELO3C002299.2.1	LOC103483820	MELO3C002299.2.1	MELO3C002299.2.1	MELO3C002299.2.1	4	4	10.1	50.404	-0.145304	0.0615453	-0.127639	-0.459896	-0.583308	-0.408339	LOC103483820	103483820	pachytene checkpoint protein 2 homolog	GO:0005694,GO:0005634,GO:0005524,GO:0016887,GO:0042138,GO:0007131	chromosome|nucleus|ATP binding|ATPase activity|meiotic DNA double-strand break formation|reciprocal meiotic recombination			KOG0744	[O]	AAA+-type ATPase	Posttranslational modification, protein turnover, chaperones	KOG0744	O	homologous recombination	Posttranslational modification, protein turnover, chaperones	PF00004	AAA	ATPase family associated with various cellular activities (AAA)
MELO3C002306.2.1	LOC103483938	MELO3C002306.2.1	MELO3C002306.2.1	MELO3C002306.2.1	2	2	3.7	45.289	-0.895436	-0.924283	-0.994247	-1.22309	-1.26411	-1.16677	LOC103483938	103483938	ADPRibase-Mn	GO:0047631,GO:0047734	ADP-ribose diphosphatase activity|CDP-glycerol diphosphatase activity	cmo00564,cmo00230	Glycerophospholipid metabolism|Purine metabolism					ENOG502QUQW	S	CDP-glycerol diphosphatase activity	Function unknown	PF00149	Metallophos	Calcineurin-like phosphoesterase
MELO3C002307.2.1	E5676_scaffold248G004020	MELO3C002307.2.1	MELO3C002307.2.1	MELO3C002307.2.1	2	2	2.9	78.776	-1.1029	-1.36157	-1.09705	-1.63019	-1.65445	-1.66791	E5676_scaffold248G004020	103483948	Quinolinate synthase	GO:0051539,GO:0046872,GO:0008987,GO:0009435	4 iron, 4 sulfur cluster binding|metal ion binding|quinolinate synthetase A activity|NAD biosynthetic process	cmo00760	Nicotinate and nicotinamide metabolism
MELO3C002308.2.1	E5676_scaffold248G004030	MELO3C002308.2.1	MELO3C002308.2.1	MELO3C002308.2.1	1	1	1.4	57.259	-0.926261	-0.782261	-0.806566	-0.903914	-0.733172	-0.818377	E5676_scaffold248G004030	103483966	Cytochrome P450 71A1-like	GO:0016021,GO:0020037,GO:0005506,GO:0004497,GO:0016705	integral component of membrane|heme binding|iron ion binding|monooxygenase activity|oxidoreductase activity, acting on paired donors, with incorporation or reduction of molecular oxygen			KOG0156	[Q]	Cytochrome P450 CYP2 subfamily	Secondary metabolites biosynthesis, transport and catabolism
MELO3C002319.2.1	E5676_scaffold248G004230	MELO3C002319.2.1	MELO3C002319.2.1	MELO3C002319.2.1	3	3	10.2	44.867	-1.56378	-1.47686	-1.48171	-1.52343	-1.59229	-1.58885	E5676_scaffold248G004230	103483993	Pectate lyase	GO:0005618,GO:0046872,GO:0030570,GO:0045490	cell wall|metal ion binding|pectate lyase activity|pectin catabolic process	cmo00040	Pentose and glucuronate interconversions
MELO3C002321.2.1	LOC103484015	MELO3C002321.2.1	MELO3C002321.2.1	MELO3C002321.2.1	1	1	1.9	71.445	-1.9563	-1.97548	-1.89737	-2.4532	-2.81318	-2.92958	LOC103484015	103484015	probable Ufm1-specific protease	GO:0008233	peptidase activity			KOG2433	[S]	Uncharacterized conserved protein	Function unknown	KOG2433	H	UFM1 hydrolase activity	Coenzyme transport and metabolism	PF07910	Peptidase_C78	Peptidase family C78
MELO3C002322.2.1	E6C27_scaffold80G001340	MELO3C002322.2.1	MELO3C002322.2.1	MELO3C002322.2.1	1	1	1.3	92.886	3.09514	2.9641	3.07539	3.19099	3.18592	3.19105	E6C27_scaffold80G001340	103484015	Pentatricopeptide repeat-containing protein					KOG4197	[R]	FOG: PPR repeat	General function prediction only
MELO3C002324.2.1	LOC103484031	MELO3C002324.2.1	MELO3C002324.2.1	MELO3C002324.2.1	20	20	29.8	82.108	4.03408	4.06325	3.99199	3.67801	3.65443	3.66086	LOC103484031	103484031	programmed cell death protein 4-like	GO:0005737,GO:0045892,GO:0006417	cytoplasm|negative regulation of transcription, DNA-templated|regulation of translation			KOG0403	[T]	Neoplastic transformation suppressor Pdcd4/MA-3, contains MA3 domain	Signal transduction mechanisms	KOG0403	Q	epithelial to mesenchymal transition involved in cardiac fibroblast development	Secondary metabolites biosynthesis, transport and catabolism	PF02847	MA3	MA3 domain
MELO3C002326.2.1	LOC103484065	MELO3C002326.2.1	MELO3C002326.2.1	MELO3C002326.2.1	6	6	18.9	41.307	0.889888	0.705002	0.787236	0.808756	0.76255	0.762678	LOC103484065	103484065	DNA-(apurinic or apyrimidinic site) endonuclease	GO:0016829,GO:0046872,GO:0004518,GO:0006281	lyase activity|metal ion binding|nuclease activity|DNA repair			KOG1294	[L]	Apurinic/apyrimidinic endonuclease and related enzymes	Replication, recombination and repair	KOG1294	L	double-stranded DNA 3'-5' exodeoxyribonuclease activity	Replication, recombination and repair	PF03372	Exo_endo_phos	Endonuclease/Exonuclease/phosphatase family
MELO3C002328.2.1	E5676_scaffold248G004310	MELO3C002328.2.1	MELO3C002328.2.1	MELO3C002328.2.1	6	6	13.3	52.744	0.811151	0.685413	0.769758	0.6387	0.699768	0.661273	E5676_scaffold248G004310	103484086	Zinc finger CCCH domain-containing protein 43	GO:0003677,GO:0046872	DNA binding|metal ion binding			KOG1677	[R]	CCCH-type Zn-finger protein	General function prediction only
MELO3C002329.2.1	E5676_scaffold248G004330	MELO3C002329.2.1	MELO3C002329.2.1	MELO3C002329.2.1	6	6	7.8	66.828	0.427543	0.321581	0.396224	0.626452	0.657783	0.6189	E5676_scaffold248G004330	103484109	GDSL esterase/lipase	GO:0016788	hydrolase activity, acting on ester bonds
MELO3C002333.2.1	LOC103484145	MELO3C002333.2.1	MELO3C002333.2.1	MELO3C002333.2.1	1	1	4.8	19.406	-3.11193	-3.4098	-2.99157	-2.99649	-3.10913	-2.98424	LOC103484145	103484145	uncharacterized protein LOC103484145	GO:0005840,GO:0003735,GO:0006412	ribosome|structural constituent of ribosome|translation							ENOG502RZIG	S	rRNA binding	Function unknown	PF01165	Ribosomal_S21	Ribosomal protein S21
MELO3C002335.2.1		MELO3C002335.2.1	MELO3C002335.2.1	MELO3C002335.2.1	16	16	37.7	48.645	4.11427	4.06875	4.05547	4.05052	4.01879	4.05243		103484168	26S proteasome non-ATPase regulatory subunit	GO:0000502	proteasome complex	cmo03050	Proteasome	KOG0687	[O]	26S proteasome regulatory complex, subunit RPN7/PSMD6	Posttranslational modification, protein turnover, chaperones
MELO3C002338.2.1		MELO3C002338.2.1	MELO3C002338.2.1	MELO3C002338.2.1	8	6	29.1	25.109	2.0358	2.07039	2.06547	2.22971	2.24634	2.27294		103484201	Nucleoside diphosphate kinase	GO:0005524,GO:0004550,GO:0006241,GO:0006183,GO:0006228	ATP binding|nucleoside diphosphate kinase activity|CTP biosynthetic process|GTP biosynthetic process|UTP biosynthetic process	cmo00230,cmo00240,cmo04016	Purine metabolism|Pyrimidine metabolism|MAPK signaling pathway - plant	KOG0888	[F]	Nucleoside diphosphate kinase	Nucleotide transport and metabolism
MELO3C002342.2.1		MELO3C002342.2.1	MELO3C002342.2.1	MELO3C002342.2.1	24	10	73.9	36.379	7.07989	7.04822	7.03435	7.27085	7.25935	7.27465		103484230	Glyceraldehyde-3-phosphate dehydrogenase	GO:0051287,GO:0050661,GO:0016620,GO:0006006	NAD binding|NADP binding|oxidoreductase activity, acting on the aldehyde or oxo group of donors, NAD or NADP as acceptor|glucose metabolic process	cmo00010,cmo00710	Glycolysis / Gluconeogenesis|Carbon fixation in photosynthetic organisms	KOG0657	[G]	Glyceraldehyde 3-phosphate dehydrogenase	Carbohydrate transport and metabolism
MELO3C002343.2.1		MELO3C002343.2.1	MELO3C002343.2.1	MELO3C002343.2.1	13	2	56.6	24.735	1.86003	1.87815	1.88827	2.06106	2.0716	2.04589		103484224	Glyceraldehyde-3-phosphate dehydrogenase	GO:0051287,GO:0050661,GO:0016620,GO:0006006	NAD binding|NADP binding|oxidoreductase activity, acting on the aldehyde or oxo group of donors, NAD or NADP as acceptor|glucose metabolic process	cmo00010,cmo00710	Glycolysis / Gluconeogenesis|Carbon fixation in photosynthetic organisms	KOG0657	[G]	Glyceraldehyde 3-phosphate dehydrogenase	Carbohydrate transport and metabolism
MELO3C002344.2.1	LOC103484238	MELO3C002344.2.1	MELO3C002344.2.1	MELO3C002344.2.1	2	2	3	66.835	-3.30514	-3.27032	-3.12786	-3.34998	-3.32795	-3.37381	LOC103484238	103484238	uncharacterized protein LOC103484238 isoform X1									ENOG502QQKC	S	chitin binding	Function unknown
MELO3C002346.2.1	LOC103489008	MELO3C002346.2.1	MELO3C002346.2.1	MELO3C002346.2.1	2	2	5.2	58.191	-1.73606	-1.9653	-1.79924	-1.99882	-1.81164	-2.01745	LOC103489008	103489008	4-coumarate--CoA ligase-like 9	GO:0016874	ligase activity			KOG1176	[I]	Acyl-CoA synthetase	Lipid transport and metabolism	KOG1176	I	ligase activity	Lipid transport and metabolism	PF00501	AMP-binding	AMP-binding enzyme
MELO3C002347.2.1		MELO3C002347.2.1	MELO3C002347.2.1	MELO3C002347.2.1	7	7	21.4	37.714	0.963342	1.0134	0.97571	0.881805	0.921846	0.939417		103484256	WD-repeat protein	GO:0005730,GO:0042273	nucleolus|ribosomal large subunit biogenesis			KOG3881	[S]	Uncharacterized conserved protein	Function unknown
MELO3C002349.2.1	E5676_scaffold248G004560	MELO3C002349.2.1	MELO3C002349.2.1	MELO3C002349.2.1	15	13	65	24.707	4.20324	4.20708	4.20314	4.61409	4.60058	4.66734	E5676_scaffold248G004560	103502339	ATP:AMP phosphotransferase	GO:0004017,GO:0005524	adenylate kinase activity|ATP binding	cmo00230,cmo00730	Purine metabolism|Thiamine metabolism	KOG3078	[F]	Adenylate kinase	Nucleotide transport and metabolism
MELO3C002352.2.1	LOC103484309	MELO3C002352.2.1	MELO3C002352.2.1	MELO3C002352.2.1	12	5	21.3	54.382	0.488306	0.509747	0.532436	0.358814	0.384173	0.347469	LOC103484309	103484309	Citrulline--aspartate ligase	GO:0004055,GO:0005524,GO:0006526	argininosuccinate synthase activity|ATP binding|arginine biosynthetic process	cmo00250,cmo00220	Alanine, aspartate and glutamate metabolism|Arginine biosynthesis	KOG1706	[E]	Argininosuccinate synthase	Amino acid transport and metabolism					PF00764	Arginosuc_synth	Arginosuccinate synthase
MELO3C002354.2.1	LOC103484362	MELO3C002354.2.1	MELO3C002354.2.1	MELO3C002354.2.1	1	1	4.5	33.568	-2.5364	-2.34321	-2.34909	-2.21085	-2.26372	-2.33776	LOC103484362	103484362	cycloeucalenol cycloisomerase	GO:0016021,GO:0047793	integral component of membrane|cycloeucalenol cycloisomerase activity	cmo00100	Steroid biosynthesis					ENOG502QPR8	S		Function unknown
MELO3C002355.2.1	LOC103484370	MELO3C002355.2.1	MELO3C002355.2.1	MELO3C002355.2.1	16	12	61.1	24.646	6.24688	6.22027	6.19565	6.46831	6.44971	6.48538	LOC103484370	103484370	elongation factor 1-delta-like isoform X1	GO:0005853,GO:0003746	eukaryotic translation elongation factor 1 complex|translation elongation factor activity			KOG1668	[K]	Elongation factor 1 beta/delta chain	Transcription	KOG1668	J	translation elongation factor activity	Translation, ribosomal structure and biogenesis	PF00736	EF1_GNE	EF-1 guanine nucleotide exchange domain
MELO3C002356.2.1	LOC103484405	MELO3C002356.2.1	MELO3C002356.2.1	MELO3C002356.2.1	4	4	7.4	60.203	-1.14822	-1.21377	-1.1456	-1.61792	-1.46605	-1.37864	LOC103484405	103484405	LOW QUALITY PROTEIN: uncharacterized protein LOC103484405	GO:0005524,GO:0016887	ATP binding|ATPase activity			KOG0737	[O]	AAA+-type ATPase	Posttranslational modification, protein turnover, chaperones	KOG0737	O	ATP binding	Posttranslational modification, protein turnover, chaperones	PF00004	AAA	ATPase family associated with various cellular activities (AAA)
MELO3C002357.2.1	LOC103484389	MELO3C002357.2.1	MELO3C002357.2.1	MELO3C002357.2.1	5	5	18.5	28.638	-0.177697	-0.206366	-0.302442	-0.119877	-0.23994	-0.281973	LOC103484389	103484389	UPF0235 protein At5g63440 isoform X1	GO:0005634,GO:0097167,GO:0009640,GO:2000306	nucleus|circadian regulation of translation|photomorphogenesis|positive regulation of photomorphogenesis			KOG3276	[S]	Uncharacterized conserved protein, contains YggU domain	Function unknown	KOG3276	O	DUF167	Posttranslational modification, protein turnover, chaperones	PF02594	DUF167	Uncharacterised ACR, YggU family COG1872
MELO3C002358.2.1	E5676_scaffold248G004660	MELO3C002358.2.1	MELO3C002358.2.1	MELO3C002358.2.1	2	2	8.7	30.406	-2.57505	-2.32199	-2.61858	-2.4403	-2.46251	-2.28487	E5676_scaffold248G004660	107991313	Uncharacterized protein
[truncated: 6,650 more rows]

## Sheet: S3
Table S3 Difference_expressed_gene_F-vs-M
Gene_id	BaseMean	BaseMean_control_M	BaseMean_case_F	FoldChange	log2FoldChange	p-value	q-value	Expression_M	Expression_F	gene_symbol	description	GO_id	GO_term	pathway	pathway_description
[truncated: 594 more rows]

## Sheet: S4
Table S4 Difference_expressed_gene_All
[truncated: 20,580 more rows]

[truncated: 2 more sheets: S5, S6]
